# Supplementary material for: A genomic analysis of the archaeal system Ignicoccus hospitalis-Nanoarchaeum equitans
Source: Genome Biol. 2008 Nov 10;9(11):R158. doi: 10.1186/gb-2008-9-11-r158 (PMC2614490; doi:10.1186/gb-2008-9-11-r158)
Supplement: Additional data file 3 — Numerical and classification data associated with all the bacterial and archaeal genomes used in genome size analysis. [file gb-2008-9-11-r158-S3.xls]

## Sheet: Genome stats IMG March 2008
taxon_oid	Genome Name	Sequencing Status	Domain	Taxon Obj ID	NCBI Taxon ID	Phylum	Class	Order	Family	Genus	Genes	CDS	CDS Perc	RNA	rRNA	5S	16S	18S	23S	28S	tRNA	Other RNA	Pseudo	Pseudo Perc	Unchar	Unchar Perc	w/ Func Pred	w/ Func Pred Perc	w/o Func Pred Sim	w/o Func Pred Sim Perc	w/o Func Pred No Sim	w/o Func Pred No Sim Perc	Enzymes	Enzymes Perc	KEGG	KEGG Perc	Not In KEGG	Not In KEGG Perc	Orthologs	Orthologs Perc	Paralogs	Paralogs Perc	COG	COG Perc	Pfam	Pfam Perc	Signalp	Signalp Perc	TransMb
	ARCHAEA
638154501	Aeropyrum pernix K1	Finished	Archaea	638154501	272557	Crenarchaeota	Thermoprotei	Desulfurococcales	Desulfurococcaceae	Aeropyrum	2817	2763	0.9808	54	5	2	1	0	1	0	47	2	24	0.0085	0	0	35	0.0124	2461	0.8736	267	0.0948	55	0.0195	42	0.0149	2721	0.9659	1599	0.5676	555	0.197	1232	0.4373	1113	0.3951	452	0.1605	464
638154502	Archaeoglobus fulgidus DSM 4304	Finished	Archaea	638154502	224325	Euryarchaeota	Archaeoglobi	Archaeoglobales	Archaeoglobaceae	Archaeoglobus	2519	2468	0.9798	51	3	1	1	0	1	0	46	2	71	0.0282	0	0	1798	0.7138	658	0.2612	12	0.0048	115	0.0457	94	0.0373	2374	0.9424	2130	0.8456	1227	0.4871	1918	0.7614	1781	0.707	124	0.0492	46
641228483	Caldivirga maquilingensis IC-167	Finished	Archaea	641228483	397948	Crenarchaeota	Thermoprotei	Thermoproteales	Thermoproteaceae	Caldivirga	2042	1997	0.978	45	3	1	1	0	1	0	42	0	37	0.0181	0	0	1225	0.5999	0	0	772	0.3781	211	0.1033	167	0.0818	1830	0.8962	1773	0.8683	828	0.4055	1415	0.6929	1328	0.6503	443	0.2169	471
640753014	Candidatus Methanoregula boonei 6A8	Finished	Archaea	640753014	456442	Euryarchaeota	Methanomicrobia	Methanomicrobiales	unclassified	Candidatus	2517	2464	0.9789	53	3	1	1	0	1	0	47	3	18	0.0072	0	0	1617	0.6424	690	0.2741	157	0.0624	260	0.1033	220	0.0874	2244	0.8915	2174	0.8637	1218	0.4839	1780	0.7072	1647	0.6544	508	0.2018	634
638154503	Haloarcula marismortui ATCC 43049	Finished	Archaea	638154503	272569	Euryarchaeota	Halobacteria	Halobacteriales	Halobacteriaceae	Haloarcula	4387	4325	0.9859	62	10	4	3	0	3	0	50	2	34	0.0078	0	0	2241	0.5108	1863	0.4247	221	0.0504	647	0.1475	542	0.1235	3783	0.8623	3537	0.8062	2460	0.5607	2642	0.6022	2429	0.5537	512	0.1167	363
638154504	Halobacterium sp. NRC-1	Finished	Archaea	638154504	64091	Euryarchaeota	Halobacteria	Halobacteriales	Halobacteriaceae	Halobacterium	2728	2675	0.9806	53	4	1	1	0	1	0	47	2	31	0.0114	0	0	2213	0.8112	416	0.1525	46	0.0169	86	0.0315	78	0.0286	2597	0.952	2185	0.801	1335	0.4894	1812	0.6642	1666	0.6107	215	0.0788	5
637000129	Haloquadratum walsbyi DSM 16790	Finished	Archaea	637000129	362976	Euryarchaeota	Halobacteria	Halobacteriales	Halobacteriaceae	Haloquadratum	2913	2861	0.9821	52	6	2	2	0	2	0	44	2	215	0.0738	0	0	1649	0.5661	1036	0.3556	176	0.0604	615	0.2111	530	0.1819	2331	0.8002	2362	0.8108	1152	0.3955	1721	0.5908	1622	0.5568	125	0.0429	561
640069314	Hyperthermus butylicus DSM 5456	Finished	Archaea	640069314	415426	Crenarchaeota	Thermoprotei	Desulfurococcales	Pyrodictiaceae	Hyperthermus	1668	1616	0.9688	52	4	1	1	0	1	0	46	2	14	0.0084	0	0	981	0.5881	475	0.2848	160	0.0959	182	0.1091	142	0.0851	1474	0.8837	1379	0.8267	488	0.2926	1114	0.6679	1004	0.6019	70	0.042	294
640753029	Ignicoccus hospitalis KIN4/I	Finished	Archaea	640753029	453591	Crenarchaeota	Thermoprotei	Desulfurococcales	Desulfurococcaceae	Ignicoccus	1494	1444	0.9665	50	4	2	1	0	1	0	44	2	12	0.008	0	0	885	0.5924	355	0.2376	204	0.1365	148	0.0991	112	0.075	1332	0.8916	1149	0.7691	406	0.2718	972	0.6506	875	0.5857	213	0.1426	216
640427120	Metallosphaera sedula DSM 5348	Finished	Archaea	640427120	399549	Crenarchaeota	Thermoprotei	Sulfolobales	Sulfolobaceae	Metallosphaera	2345	2299	0.9804	46	2	0	1	0	1	0	42	2	47	0.02	0	0	1467	0.6256	775	0.3305	57	0.0243	217	0.0925	175	0.0746	2124	0.9058	2180	0.9296	998	0.4256	1600	0.6823	1479	0.6307	80	0.0341	488
640427121	Methanobrevibacter smithii ATCC 35061	Finished	Archaea	640427121	420247	Euryarchaeota	Methanobacteria	Methanobacteriales	Methanobacteriaceae	Methanobrevibacter	1837	1795	0.9771	42	8	3	2	0	2	0	34	0	0	0	0	0	1316	0.7164	363	0.1976	116	0.0631	422	0.2297	364	0.1981	1431	0.779	1554	0.8459	742	0.4039	1267	0.6897	1151	0.6266	95	0.0517	391
638154505	Methanocaldococcus jannaschii DSM 2661	Finished	Archaea	638154505	243232	Euryarchaeota	Methanococci	Methanococcales	Methanocaldococcaceae	Methanocaldococcus	1835	1789	0.9749	46	6	2	2	0	2	0	37	3	29	0.0158	0	0	801	0.4365	973	0.5302	15	0.0082	125	0.0681	101	0.055	1688	0.9199	1643	0.8954	753	0.4104	1427	0.7777	1289	0.7025	50	0.0272	2
637000161	Methanococcoides burtonii DSM 6242	Finished	Archaea	637000161	259564	Euryarchaeota	Methanomicrobia	Methanosarcinales	Methanosarcinaceae	Methanococcoides	2494	2431	0.9747	63	12	6	3	0	3	0	49	2	158	0.0634	0	0	1478	0.5926	932	0.3737	21	0.0084	264	0.1059	215	0.0862	2216	0.8885	2144	0.8597	1245	0.4992	1799	0.7213	1616	0.648	184	0.0738	537
640753034	Methanococcus aeolicus Nankai-3	Finished	Archaea	640753034	419665	Euryarchaeota	Methanococci	Methanococcales	Methanococcaceae	Methanococcus	1555	1509	0.9704	46	8	4	2	0	2	0	37	1	22	0.0141	0	0	1099	0.7068	384	0.2469	26	0.0167	253	0.1627	212	0.1363	1297	0.8341	1448	0.9312	614	0.3949	1280	0.8232	1169	0.7518	162	0.1042	11
640069316	Methanococcus maripaludis C5	Finished	Archaea	640069316	402880	Euryarchaeota	Methanococci	Methanococcales	Methanococcaceae	Methanococcus	1892	1845	0.9752	47	10	4	3	0	3	0	36	1	23	0.0122	0	0	1226	0.648	597	0.3155	22	0.0116	250	0.1321	209	0.1105	1636	0.8647	1790	0.9461	764	0.4038	1416	0.7484	1316	0.6956	80	0.0423	52
641228496	Methanococcus maripaludis C6	Finished	Archaea	641228496	444158	Euryarchaeota	Methanococci	Methanococcales	Methanococcaceae	Methanococcus	1886	1838	0.9745	48	10	4	3	0	3	0	36	2	15	0.008	0	0	1143	0.606	0	0	695	0.3685	260	0.1379	214	0.1135	1624	0.8611	1771	0.939	717	0.3802	1391	0.7375	1280	0.6787	329	0.1744	103
640753035	Methanococcus maripaludis C7	Finished	Archaea	640753035	426368	Euryarchaeota	Methanococci	Methanococcales	Methanococcaceae	Methanococcus	1858	1811	0.9747	47	10	4	3	0	3	0	36	1	26	0.014	0	0	1223	0.6582	573	0.3084	15	0.0081	256	0.1378	209	0.1125	1602	0.8622	1776	0.9559	742	0.3994	1415	0.7616	1298	0.6986	248	0.1335	35
638154506	Methanococcus maripaludis S2	Finished	Archaea	638154506	267377	Euryarchaeota	Methanococci	Methanococcales	Methanococcaceae	Methanococcus	1779	1728	0.9713	51	10	4	3	0	3	0	38	3	7	0.0039	0	0	1034	0.5812	694	0.3901	0	0	451	0.2535	363	0.204	1365	0.7673	1714	0.9635	663	0.3727	1417	0.7965	1293	0.7268	60	0.0337	6
640753036	Methanococcus vannielii SB	Finished	Archaea	640753036	406327	Euryarchaeota	Methanococci	Methanococcales	Methanococcaceae	Methanococcus	1755	1704	0.9709	51	13	5	4	0	4	0	36	2	29	0.0165	0	0	1205	0.6866	495	0.2821	4	0.0023	269	0.1533	216	0.1231	1488	0.8479	1659	0.9453	684	0.3897	1398	0.7966	1275	0.7265	189	0.1077	7
640069317	Methanocorpusculum labreanum Z	Finished	Archaea	640069317	410358	Euryarchaeota	Methanomicrobia	Methanomicrobiales	Methanocorpusculaceae	Methanocorpusculum	1828	1765	0.9655	63	9	3	3	0	3	0	52	2	26	0.0142	0	0	260	0.1422	1430	0.7823	75	0.041	123	0.0673	106	0.058	1659	0.9075	1624	0.8884	745	0.4075	1358	0.7429	1257	0.6876	129	0.0706	397
640069318	Methanoculleus marisnigri JR1	Finished	Archaea	640069318	368407	Euryarchaeota	Methanomicrobia	Methanomicrobiales	Methanomicrobiaceae	Methanoculleus	2559	2506	0.9793	53	3	1	1	0	1	0	48	2	17	0.0066	0	0	1633	0.6381	703	0.2747	170	0.0664	260	0.1016	218	0.0852	2288	0.8941	2201	0.8601	1230	0.4807	1832	0.7159	1684	0.6581	240	0.0938	595
638154507	Methanopyrus kandleri AV19	Finished	Archaea	638154507	190192	Euryarchaeota	Methanopyri	Methanopyrales	Methanopyraceae	Methanopyrus	1768	1727	0.9768	41	3	1	1	0	1	0	35	3	17	0.0096	0	0	1684	0.9525	40	0.0226	3	0.0017	87	0.0492	76	0.043	1651	0.9338	1338	0.7568	702	0.3971	1250	0.707	1083	0.6126	206	0.1165	33
639633038	Methanosaeta thermophila PT	Finished	Archaea	639633038	349307	Euryarchaeota	Methanomicrobia	Methanosarcinales	Methanosaetaceae	Methanosaeta	1781	1730	0.9714	51	6	2	2	0	2	0	44	1	34	0.0191	0	0	1206	0.6771	484	0.2718	40	0.0225	228	0.128	188	0.1056	1542	0.8658	1534	0.8613	736	0.4133	1367	0.7675	1255	0.7047	111	0.0623	302
638154508	Methanosarcina acetivorans C2A	Finished	Archaea	638154508	188937	Euryarchaeota	Methanomicrobia	Methanosarcinales	Methanosarcinaceae	Methanosarcina	4912	4721	0.9611	191	10	3	3	0	3	0	164	17	278	0.0566	0	0	2157	0.4391	2344	0.4772	220	0.0448	155	0.0316	133	0.0271	4588	0.934	3897	0.7934	2886	0.5875	3197	0.6509	2894	0.5892	340	0.0692	29
637000162	Methanosarcina barkeri fusaro	Finished	Archaea	637000162	269797	Euryarchaeota	Methanomicrobia	Methanosarcinales	Methanosarcinaceae	Methanosarcina	3834	3758	0.9802	76	9	3	3	0	3	0	62	5	134	0.035	0	0	1820	0.4747	1902	0.4961	36	0.0094	142	0.037	124	0.0323	3634	0.9478	3371	0.8792	2317	0.6043	2703	0.705	2463	0.6424	330	0.0861	957
638154509	Methanosarcina mazei Go1	Finished	Archaea	638154509	192952	Euryarchaeota	Methanomicrobia	Methanosarcinales	Methanosarcinaceae	Methanosarcina	3475	3398	0.9778	77	16	4	6	0	3	0	57	4	94	0.0271	0	0	2616	0.7528	733	0.2109	49	0.0141	695	0.2	543	0.1563	2855	0.8216	3108	0.8944	2015	0.5799	2430	0.6993	2238	0.644	152	0.0437	2
637000163	Methanosphaera stadtmanae DSM 3091	Finished	Archaea	637000163	339860	Euryarchaeota	Methanobacteria	Methanobacteriales	Methanobacteriaceae	Methanosphaera	1588	1536	0.9673	52	12	4	4	0	4	0	40	0	2	0.0013	0	0	966	0.6083	552	0.3476	18	0.0113	351	0.221	278	0.1751	1258	0.7922	1395	0.8785	654	0.4118	1166	0.7343	1062	0.6688	49	0.0309	320
637000164	Methanospirillum hungatei JF-1	Finished	Archaea	637000164	323259	Euryarchaeota	Methanomicrobia	Methanomicrobiales	Methanospirillaceae	Methanospirillum	3305	3239	0.98	66	14	6	4	0	4	0	51	1	99	0.03	0	0	2018	0.6106	1148	0.3474	73	0.0221	266	0.0805	218	0.066	3021	0.9141	2803	0.8481	1891	0.5722	2314	0.7002	2155	0.652	232	0.0702	760
638154510	Methanothermobacter thermautotrophicus Delta H	Finished	Archaea	638154510	187420	Euryarchaeota	Methanobacteria	Methanobacteriales	Methanobacteriaceae	Methanothermobacter	1893	1845	0.9746	48	7	3	2	0	2	0	39	2	23	0.0122	0	0	1362	0.7195	412	0.2176	71	0.0375	118	0.0623	101	0.0534	1744	0.9213	1656	0.8748	739	0.3904	1458	0.7702	1338	0.7068	82	0.0433	35
638154511	Nanoarchaeum equitans Kin4-M	Finished	Archaea	638154511	228908	Nanoarchaeota	Nanoarchaeum	Nanoarchales	Nanoarchaceae	Nanoarchaeum	690	556	0.8058	134	23	2	2	0	2	0	76	35	14	0.0203	0	0	549	0.7957	7	0.0101	0	0	8	0.0116	6	0.0087	550	0.7971	453	0.6565	82	0.1188	354	0.513	335	0.4855	15	0.0217	120
637000187	Natronomonas pharaonis DSM 2160	Finished	Archaea	637000187	348780	Euryarchaeota	Halobacteria	Halobacteriales	Halobacteriaceae	Natronomonas	2894	2843	0.9824	51	3	1	1	0	1	0	46	2	21	0.0073	0	0	1678	0.5798	1070	0.3697	95	0.0328	640	0.2211	562	0.1942	2281	0.7882	2517	0.8697	1409	0.4869	1904	0.6579	1767	0.6106	240	0.0829	654
641228499	Nitrosopumilus maritimus SCM1	Finished	Archaea	641228499	436308	Crenarchaeota	Thermoprotei	marine archaeal group 1	Nitrosopumilaceae	Nitrosopumilus	1840	1797	0.9766	43	4	1	1	0	1	0	38	1	6	0.0033	0	0	1083	0.5886	0	0	714	0.388	210	0.1141	163	0.0886	1634	0.888	1411	0.7668	718	0.3902	1131	0.6147	1080	0.587	409	0.2223	400
638154512	Picrophilus torridus DSM 9790	Finished	Archaea	638154512	263820	Euryarchaeota	Thermoplasmata	Thermoplasmatales	Picrophilaceae	Picrophilus	1605	1551	0.9664	54	3	1	1	0	1	0	44	7	21	0.0131	0	0	1092	0.6804	449	0.2798	10	0.0062	561	0.3495	475	0.296	1076	0.6704	1481	0.9227	588	0.3664	1208	0.7526	1141	0.7109	32	0.0199	5
638154513	Pyrobaculum aerophilum IM2	Finished	Archaea	638154513	178306	Crenarchaeota	Thermoprotei	Thermoproteales	Thermoproteaceae	Pyrobaculum	2617	2575	0.984	42	3	1	1	0	1	0	39	0	91	0.0348	0	0	1344	0.5136	1132	0.4326	99	0.0378	65	0.0248	56	0.0214	2519	0.9626	2226	0.8506	1076	0.4112	1503	0.5743	1427	0.5453	339	0.1295	26
640427135	Pyrobaculum arsenaticum DSM 13514	Finished	Archaea	640427135	340102	Crenarchaeota	Thermoprotei	Thermoproteales	Thermoproteaceae	Pyrobaculum	2408	2363	0.9813	45	3	1	1	0	1	0	41	1	66	0.0274	0	0	1374	0.5706	926	0.3846	63	0.0262	204	0.0847	167	0.0694	2196	0.912	2190	0.9095	1002	0.4161	1493	0.62	1389	0.5768	129	0.0536	517
640069326	Pyrobaculum calidifontis JCM 11548	Finished	Archaea	640069326	410359	Crenarchaeota	Thermoprotei	Thermoproteales	Thermoproteaceae	Pyrobaculum	2210	2184	0.9882	26	3	1	1	0	1	0	22	1	35	0.0158	0	0	1282	0.5801	849	0.3842	53	0.024	200	0.0905	164	0.0742	2020	0.914	2058	0.9312	905	0.4095	1446	0.6543	1314	0.5946	153	0.0692	493
639633053	Pyrobaculum islandicum DSM 4184	Finished	Archaea	639633053	384616	Crenarchaeota	Thermoprotei	Thermoproteales	Thermoproteaceae	Pyrobaculum	2062	2014	0.9767	48	3	1	1	0	1	0	45	0	36	0.0175	0	0	1201	0.5824	785	0.3807	28	0.0136	184	0.0892	157	0.0761	1857	0.9006	1875	0.9093	807	0.3914	1347	0.6532	1211	0.5873	106	0.0514	390
638154514	Pyrococcus abyssi GE5	Finished	Archaea	638154514	272844	Euryarchaeota	Thermococci	Thermococcales	Thermococcaceae	Pyrococcus	2011	1904	0.9468	107	5	2	1	0	1	0	46	56	35	0.0174	0	0	894	0.4446	1000	0.4973	10	0.005	153	0.0761	123	0.0612	1781	0.8856	1841	0.9155	868	0.4316	1496	0.7439	1429	0.7106	85	0.0423	28
638154515	Pyrococcus furiosus DSM 3638	Finished	Archaea	638154515	186497	Euryarchaeota	Thermococci	Thermococcales	Thermococcaceae	Pyrococcus	2180	2069	0.9491	111	4	2	1	0	1	0	46	61	86	0.0394	0	0	1031	0.4729	1012	0.4642	26	0.0119	136	0.0624	113	0.0518	1956	0.8972	1924	0.8826	979	0.4491	1575	0.7225	1503	0.6894	98	0.045	222
638154516	Pyrococcus horikoshii OT3	Finished	Archaea	638154516	70601	Euryarchaeota	Thermococci	Thermococcales	Thermococcaceae	Pyrococcus	2364	2196	0.9289	168	3	1	1	0	1	0	46	119	38	0.0161	0	0	42	0.0178	2028	0.8579	126	0.0533	89	0.0376	69	0.0292	2127	0.8997	1834	0.7758	833	0.3524	1421	0.6011	1361	0.5757	168	0.0711	113
640069332	Staphylothermus marinus F1	Finished	Archaea	640069332	399550	Crenarchaeota	Thermoprotei	Desulfurococcales	Desulfurococcaceae	Staphylothermus	1655	1610	0.9728	45	3	1	1	0	1	0	40	2	40	0.0242	0	0	974	0.5885	533	0.3221	103	0.0622	128	0.0773	91	0.055	1519	0.9178	1390	0.8399	542	0.3275	1109	0.6701	1032	0.6236	37	0.0224	348
638154517	Sulfolobus acidocaldarius DSM 639	Finished	Archaea	638154517	330779	Crenarchaeota	Thermoprotei	Sulfolobales	Sulfolobaceae	Sulfolobus	2345	2285	0.9744	60	4	2	1	0	1	0	49	7	59	0.0252	0	0	1975	0.8422	287	0.1224	23	0.0098	476	0.203	404	0.1723	1881	0.8021	2161	0.9215	987	0.4209	1563	0.6665	1473	0.6281	62	0.0264	315
638154518	Sulfolobus solfataricus P2	Finished	Archaea	638154518	273057	Crenarchaeota	Thermoprotei	Sulfolobales	Sulfolobaceae	Sulfolobus	3141	3048	0.9704	93	5	2	1	0	1	0	80	8	154	0.049	0	0	1669	0.5314	1366	0.4349	13	0.0041	579	0.1843	476	0.1515	2572	0.8188	2631	0.8376	1791	0.5702	2105	0.6702	1999	0.6364	77	0.0245	26
638154519	Sulfolobus tokodaii 7	Finished	Archaea	638154519	273063	Crenarchaeota	Thermoprotei	Sulfolobales	Sulfolobaceae	Sulfolobus	2982	2915	0.9775	67	3	1	1	0	1	0	46	18	98	0.0329	0	0	110	0.0369	2725	0.9138	80	0.0268	78	0.0262	63	0.0211	2852	0.9564	2561	0.8588	1467	0.492	1766	0.5922	1740	0.5835	187	0.0627	3
638154520	Thermococcus kodakaraensis KOD1	Finished	Archaea	638154520	69014	Euryarchaeota	Thermococci	Thermococcales	Thermococcaceae	Thermococcus	2365	2297	0.9712	68	6	2	1	0	1	0	46	16	26	0.011	0	0	1392	0.5886	830	0.351	75	0.0317	96	0.0406	77	0.0326	2220	0.9387	1998	0.8448	1062	0.449	1560	0.6596	1521	0.6431	227	0.096	574
639633064	Thermofilum pendens Hrk 5	Finished	Archaea	639633064	368408	Crenarchaeota	Thermoprotei	Thermoproteales	Thermofilaceae	Thermofilum	1923	1883	0.9792	40	3	1	1	0	1	0	32	5	0	0	0	0	1170	0.6084	657	0.3417	56	0.0291	147	0.0764	113	0.0588	1770	0.9204	1550	0.806	805	0.4186	1264	0.6573	1182	0.6147	134	0.0697	437
638154521	Thermoplasma acidophilum DSM 1728	Finished	Archaea	638154521	273075	Euryarchaeota	Thermoplasmata	Thermoplasmatales	Thermoplasmataceae	Thermoplasma	1580	1527	0.9665	53	3	1	1	0	1	0	46	4	24	0.0152	0	0	746	0.4722	757	0.4791	24	0.0152	59	0.0373	52	0.0329	1475	0.9335	1462	0.9253	531	0.3361	1201	0.7601	1112	0.7038	45	0.0285	29
638154522	Thermoplasma volcanium GSS1	Finished	Archaea	638154522	273116	Euryarchaeota	Thermoplasmata	Thermoplasmatales	Thermoplasmataceae	Thermoplasma	1615	1561	0.9666	54	3	1	1	0	1	0	46	5	64	0.0396	0	0	1092	0.6762	467	0.2892	2	0.0012	58	0.0359	50	0.031	1511	0.9356	1464	0.9065	568	0.3517	1214	0.7517	1102	0.6824	40	0.0248	230
640427153	uncultured methanogenic archaeon RC-I	Finished	Archaea	640427153	351160	Euryarchaeota	environmental samples	unclassified	unclassified	uncultured	3148	3085	0.98	63	9	3	3	0	3	0	54	0	0	0	0	0	1588	0.5044	1182	0.3755	315	0.1001	621	0.1973	501	0.1591	2584	0.8208	2486	0.7897	1646	0.5229	2081	0.6611	1896	0.6023	294	0.0934	854
	OBLIGATE SYMBIONTS/PARASITES, BACTERIA
639633018	Candidatus Carsonella ruddii PV	Finished	Bacteria	639633018	387662	Proteobacteria	Gammaproteobacteria	unclassified	unclassified	Candidatus Carsonella	213	182	0.8545	31	3	1	1	0	1	0	28	0	0	0	0	0	136	0.6385	41	0.1925	5	0.0235	2	0.0094	1	0.0047	181	0.8498	158	0.7418	79	0.3709	133	0.6244	122	0.5728	1	0.0047	54
641228484	Candidatus Sulcia muelleri GWSS	Finished	Bacteria	641228484	444179	Bacteroidetes	Flavobacteria	Flavobacteriales	unclassified	Candidatus	262	227	0.8664	35	3	1	1	0	1	0	31	1	0	0	0	0	210	0.8015	0	0	17	0.0649	19	0.0725	18	0.0687	209	0.7977	220	0.8397	31	0.1183	199	0.7595	202	0.771	16	0.0611	33
639633013	Buchnera aphidicola Cc	Finished	Bacteria	639633013	372461	Proteobacteria	Gammaproteobacteria	Enterobacteriales	Enterobacteriaceae	Buchnera	397	360	0.9068	37	3	1	1	0	1	0	31	3	3	0.0076	0	0	357	0.8992	3	0.0076	0	0	176	0.4433	143	0.3602	217	0.5466	360	0.9068	105	0.2645	350	0.8816	332	0.8363	2	0.005	57
637000176	Mycoplasma genitalium G37	Finished	Bacteria	637000176	243273	Firmicutes	Mollicutes	Mycoplasmatales	Mycoplasmataceae	Mycoplasma	525	482	0.9181	43	3	1	1	0	1	0	36	4	5	0.0095	0	0	379	0.7219	101	0.1924	2	0.0038	158	0.301	127	0.2419	355	0.6762	480	0.9143	95	0.181	387	0.7371	387	0.7371	31	0.059	107
639633012	Buchnera aphidicola Bp	Finished	Bacteria	639633012	224915	Proteobacteria	Gammaproteobacteria	Enterobacteriales	Enterobacteriaceae	Buchnera	556	517	0.9299	39	3	1	1	0	1	0	32	4	10	0.018	0	0	467	0.8399	47	0.0845	3	0.0054	269	0.4838	228	0.4101	289	0.5198	512	0.9209	103	0.1853	494	0.8885	484	0.8705	6	0.0108	89
637000045	Buchnera aphidicola Sg	Finished	Bacteria	637000045	198804	Proteobacteria	Gammaproteobacteria	Enterobacteriales	Enterobacteriaceae	Buchnera	587	548	0.9336	39	3	1	1	0	1	0	32	4	2	0.0034	0	0	463	0.7888	83	0.1414	2	0.0034	129	0.2198	112	0.1908	436	0.7428	545	0.9284	102	0.1738	537	0.9148	523	0.891	10	0.017	88
637000043	Buchnera aphidicola APS	Finished	Bacteria	637000043	107806	Proteobacteria	Gammaproteobacteria	Enterobacteriales	Enterobacteriaceae	Buchnera	614	575	0.9365	39	3	1	1	0	1	0	32	4	1	0.0016	0	0	487	0.7932	87	0.1417	1	0.0016	264	0.43	223	0.3632	352	0.5733	572	0.9316	119	0.1938	561	0.9137	546	0.8893	10	0.0163	87
637000056	Candidatus Blochmannia floridanus	Finished	Bacteria	637000056	203907	Proteobacteria	Gammaproteobacteria	Enterobacteriales	Enterobacteriaceae	Candidatus Blochmannia	632	589	0.932	43	3	1	1	0	1	0	37	3	6	0.0095	0	0	548	0.8671	40	0.0633	1	0.0016	334	0.5285	289	0.4573	300	0.4747	587	0.9288	104	0.1646	574	0.9082	558	0.8829	5	0.0079	120
637000029	Baumannia cicadellinicola Hc	Finished	Bacteria	637000029	374463	Proteobacteria	Gammaproteobacteria	unclassified	unclassified	Baumannia	650	604	0.9292	46	6	2	2	0	2	0	39	1	9	0.0138	0	0	563	0.8662	34	0.0523	7	0.0108	316	0.4862	273	0.42	331	0.5092	597	0.9185	93	0.1431	584	0.8985	575	0.8846	13	0.02	101
637000332	Ureaplasma parvum sv 3 ATCC 700970	Finished	Bacteria	637000332	273119	Firmicutes	Mollicutes	Mycoplasmatales	Mycoplasmataceae	Ureaplasma	655	614	0.9374	41	6	2	2	0	2	0	30	5	0	0	0	0	327	0.4992	276	0.4214	11	0.0168	21	0.0321	17	0.026	597	0.9115	530	0.8092	168	0.2565	409	0.6244	394	0.6015	41	0.0626	171
637000057	Candidatus Blochmannia pennsylvanicus BPEN	Finished	Bacteria	637000057	291272	Proteobacteria	Gammaproteobacteria	Enterobacteriales	Enterobacteriaceae	Candidatus Blochmannia	660	614	0.9303	46	3	1	1	0	1	0	39	4	4	0.0061	0	0	584	0.8848	25	0.0379	5	0.0076	134	0.203	118	0.1788	496	0.7515	608	0.9212	112	0.1697	599	0.9076	583	0.8833	15	0.0227	127
637000180	Mycoplasma mobile 163K	Finished	Bacteria	637000180	267748	Firmicutes	Mollicutes	Mycoplasmatales	Mycoplasmataceae	Mycoplasma	669	633	0.9462	36	3	1	1	0	1	0	28	5	0	0	0	0	567	0.8475	65	0.0972	1	0.0015	225	0.3363	172	0.2571	461	0.6891	582	0.87	207	0.3094	442	0.6607	432	0.6457	38	0.0568	174
637000338	Wigglesworthia glossinidia endosymbiont of Glossina brevipalpis	Finished	Bacteria	637000338	36870	Proteobacteria	Gammaproteobacteria	Enterobacteriales	Enterobacteriaceae	Wigglesworthia	671	617	0.9195	54	18	4	4	0	4	0	34	2	0	0	0	0	131	0.1952	486	0.7243	0	0	95	0.1416	86	0.1282	531	0.7914	617	0.9195	135	0.2012	598	0.8912	577	0.8599	9	0.0134	130
637000179	Mycoplasma hyopneumoniae J	Finished	Bacteria	637000179	262719	Firmicutes	Mollicutes	Mycoplasmatales	Mycoplasmataceae	Mycoplasma	712	675	0.948	37	3	1	1	0	1	0	30	4	10	0.014	0	0	402	0.5646	264	0.3708	9	0.0126	171	0.2402	134	0.1882	541	0.7598	647	0.9087	267	0.375	433	0.6081	417	0.5857	35	0.0492	212
637000178	Mycoplasma hyopneumoniae 7448	Finished	Bacteria	637000178	262722	Firmicutes	Mollicutes	Mycoplasmatales	Mycoplasmataceae	Mycoplasma	714	677	0.9482	37	3	1	1	0	1	0	30	4	14	0.0196	0	0	405	0.5672	258	0.3613	14	0.0196	169	0.2367	133	0.1863	544	0.7619	645	0.9034	255	0.3571	437	0.612	423	0.5924	30	0.042	207
637000158	Mesoplasma florum L1	Finished	Bacteria	637000158	265311	Firmicutes	Mollicutes	Entomoplasmatales	Entomoplasmataceae	Mesoplasma	725	682	0.9407	43	6	2	2	0	2	0	29	8	0	0	0	0	517	0.7131	161	0.2221	4	0.0055	42	0.0579	35	0.0483	647	0.8924	641	0.8841	219	0.3021	510	0.7034	498	0.6869	31	0.0428	169
637000177	Mycoplasma hyopneumoniae 232	Finished	Bacteria	637000177	295358	Firmicutes	Mollicutes	Mycoplasmatales	Mycoplasmataceae	Mycoplasma	728	691	0.9492	37	3	1	1	0	1	0	30	4	0	0	0	0	346	0.4753	331	0.4547	14	0.0192	135	0.1854	101	0.1387	590	0.8104	647	0.8887	279	0.3832	431	0.592	416	0.5714	36	0.0495	234
637000011	Aster yellows witches-broom phytoplasma AYWB	Finished	Bacteria	637000011	322098	Firmicutes	Mollicutes	Acholeplasmatales	Acholeplasmataceae	Aster	732	693	0.9467	39	8	4	2	0	2	0	31	0	0	0	0	0	357	0.4877	306	0.418	30	0.041	129	0.1762	101	0.138	592	0.8087	489	0.668	358	0.4891	393	0.5369	366	0.5	54	0.0738	208
637000185	Mycoplasma synoviae 53	Finished	Bacteria	637000185	262723	Firmicutes	Mollicutes	Mycoplasmatales	Mycoplasmataceae	Mycoplasma	732	687	0.9385	45	7	3	2	0	2	0	34	4	15	0.0205	0	0	442	0.6038	229	0.3128	16	0.0219	179	0.2445	144	0.1967	543	0.7418	570	0.7787	277	0.3784	448	0.612	458	0.6257	37	0.0505	140
637000183	Mycoplasma pneumoniae M129	Finished	Bacteria	637000183	272634	Firmicutes	Mollicutes	Mycoplasmatales	Mycoplasmataceae	Mycoplasma	733	689	0.94	44	3	1	1	0	1	0	37	4	0	0	0	0	423	0.5771	259	0.3533	7	0.0095	34	0.0464	29	0.0396	660	0.9004	576	0.7858	262	0.3574	426	0.5812	515	0.7026	57	0.0778	149
637000175	Mycoplasma gallisepticum R	Finished	Bacteria	637000175	233150	Firmicutes	Mollicutes	Mycoplasmatales	Mycoplasmataceae	Mycoplasma	769	726	0.9441	43	6	2	2	0	2	0	33	4	0	0	0	0	452	0.5878	267	0.3472	7	0.0091	24	0.0312	21	0.0273	705	0.9168	651	0.8466	261	0.3394	468	0.6086	485	0.6307	69	0.0897	229
640427125	Mycoplasma agalactiae PG2	Finished	Bacteria	640427125	347257	Firmicutes	Mollicutes	Mycoplasmatales	Mycoplasmataceae	Mycoplasma	791	750	0.9482	41	6	2	2	0	2	0	34	1	8	0.0101	0	0	425	0.5373	303	0.3831	22	0.0278	24	0.0303	21	0.0265	729	0.9216	649	0.8205	267	0.3375	472	0.5967	450	0.5689	71	0.0898	159
637000202	Onion yellows phytoplasma OY-M	Finished	Bacteria	637000202	262768	Firmicutes	Mollicutes	Acholeplasmatales	Acholeplasmataceae	Onion	796	754	0.9472	42	6	2	2	0	2	0	32	4	0	0	0	0	410	0.5151	336	0.4221	8	0.0101	21	0.0264	17	0.0214	737	0.9259	556	0.6985	390	0.4899	477	0.5992	437	0.549	49	0.0616	218
637000184	Mycoplasma pulmonis UAB CTIP	Finished	Bacteria	637000184	272635	Firmicutes	Mollicutes	Mycoplasmatales	Mycoplasmataceae	Mycoplasma	820	782	0.9537	38	4	2	1	0	1	0	29	5	0	0	0	0	493	0.6012	264	0.322	25	0.0305	182	0.222	124	0.1512	658	0.8024	684	0.8341	302	0.3683	517	0.6305	508	0.6195	58	0.0707	227
637000330	Tropheryma whipplei TW08/27	Finished	Bacteria	637000330	218496	Actinobacteria	Actinobacteria (class)	Actinomycetales	Cellulomonadaceae	Tropheryma	840	783	0.9321	57	3	1	1	0	1	0	51	3	0	0	0	0	628	0.7476	147	0.175	8	0.0095	227	0.2702	190	0.2262	593	0.706	755	0.8988	160	0.1905	620	0.7381	613	0.7298	74	0.0881	218
637000331	Tropheryma whipplei Twist	Finished	Bacteria	637000331	203267	Actinobacteria	Actinobacteria (class)	Actinomycetales	Cellulomonadaceae	Tropheryma	864	808	0.9352	56	3	1	1	0	1	0	49	4	0	0	0	0	561	0.6493	220	0.2546	27	0.0313	295	0.3414	232	0.2685	576	0.6667	762	0.8819	155	0.1794	624	0.7222	614	0.7106	64	0.0741	234
637000174	Mycoplasma capricolum capricolum ATCC 27343	Finished	Bacteria	637000174	340047	Firmicutes	Mollicutes	Mycoplasmatales	Mycoplasmataceae	Mycoplasma	866	824	0.9515	42	6	2	2	0	2	0	30	6	12	0.0139	0	0	530	0.612	283	0.3268	11	0.0127	197	0.2275	158	0.1824	666	0.7691	769	0.888	347	0.4007	535	0.6178	542	0.6259	53	0.0612	213
637000245	Rickettsia prowazekii Madrid E	Finished	Bacteria	637000245	272947	Proteobacteria	Alphaproteobacteria	Rickettsiales	Rickettsiaceae	Rickettsia	881	835	0.9478	46	9	2	2	0	2	0	33	4	0	0	0	0	537	0.6095	292	0.3314	6	0.0068	78	0.0885	64	0.0726	771	0.8751	821	0.9319	165	0.1873	713	0.8093	679	0.7707	28	0.0318	241
637000246	Rickettsia typhi Wilmington	Finished	Bacteria	637000246	257363	Proteobacteria	Alphaproteobacteria	Rickettsiales	Rickettsiaceae	Rickettsia	920	880	0.9565	40	3	1	1	0	1	0	33	4	42	0.0457	0	0	593	0.6446	240	0.2609	47	0.0511	257	0.2793	218	0.237	662	0.7196	832	0.9043	171	0.1859	704	0.7652	678	0.737	25	0.0272	235
637000340	Wolbachia endosymbiont TRS of Brugia malayi	Finished	Bacteria	637000340	292805	Proteobacteria	Alphaproteobacteria	Rickettsiales	Anaplasmataceae	Wolbachia	940	900	0.9574	40	3	1	1	0	1	0	34	3	95	0.1011	0	0	620	0.6596	224	0.2383	56	0.0596	70	0.0745	62	0.066	838	0.8915	782	0.8319	144	0.1532	598	0.6362	596	0.634	65	0.0691	185
637000064	Chlamydia trachomatis D/UW-3/CX	Finished	Bacteria	637000064	272561	Chlamydiae	Chlamydiae	Chlamydiales	Chlamydiaceae	Chlamydia	941	895	0.9511	46	6	2	2	0	2	0	37	3	0	0	0	0	611	0.6493	282	0.2997	2	0.0021	57	0.0606	47	0.0499	848	0.9012	892	0.9479	175	0.186	634	0.6738	650	0.6908	52	0.0553	220
637000062	Chlamydia muridarum Nigg	Finished	Bacteria	637000062	243161	Chlamydiae	Chlamydiae	Chlamydiales	Chlamydiaceae	Chlamydia	957	911	0.9519	46	6	2	2	0	2	0	37	3	0	0	0	0	569	0.5946	314	0.3281	28	0.0293	56	0.0585	46	0.0481	865	0.9039	873	0.9122	186	0.1944	629	0.6573	648	0.6771	59	0.0617	219
637000063	Chlamydia trachomatis A/HAR-13	Finished	Bacteria	637000063	315277	Chlamydiae	Chlamydiae	Chlamydiales	Chlamydiaceae	Chlamydia	965	919	0.9523	46	8	4	2	0	2	0	37	1	0	0	0	0	669	0.6933	246	0.2549	4	0.0041	299	0.3098	229	0.2373	690	0.715	906	0.9389	191	0.1979	640	0.6632	654	0.6777	53	0.0549	226
637000191	Neorickettsia sennetsu Miyayama	Finished	Bacteria	637000191	222891	Proteobacteria	Alphaproteobacteria	Rickettsiales	Anaplasmataceae	Neorickettsia	973	935	0.9609	38	3	1	1	0	1	0	33	2	3	0.0031	0	0	582	0.5982	152	0.1562	201	0.2066	208	0.2138	177	0.1819	758	0.779	672	0.6906	109	0.112	586	0.6023	564	0.5797	48	0.0493	239
639279308	Ehrlichia ruminantium Welgevonden (ARC-OVI)	Finished	Bacteria	639279308	254945	Proteobacteria	Alphaproteobacteria	Rickettsiales	Anaplasmataceae	Ehrlichia	974	920	0.9446	54	15	5	4	0	4	0	36	3	32	0.0329	0	0	644	0.6612	267	0.2741	9	0.0092	301	0.309	255	0.2618	665	0.6828	889	0.9127	320	0.3285	660	0.6776	653	0.6704	49	0.0503	272
640427107	Candidatus Vesicomyosocius okutanii HA	Finished	Bacteria	640427107	412965	Proteobacteria	Gammaproteobacteria	sulfur-oxidizing	unclassified	Candidatus	977	939	0.9611	38	3	1	1	0	1	0	35	0	2	0.002	0	0	746	0.7636	186	0.1904	7	0.0072	406	0.4156	361	0.3695	578	0.5916	925	0.9468	212	0.217	838	0.8577	799	0.8178	45	0.0461	192
637000037	Borrelia garinii PBi	Finished	Bacteria	637000037	290434	Spirochaetes	Spirochaetes (class)	Spirochaetales	Spirochaetaceae	Borrelia	979	933	0.953	46	9	2	1	0	4	2	31	6	1	0.001	0	0	548	0.5598	369	0.3769	16	0.0163	40	0.0409	31	0.0317	902	0.9213	896	0.9152	239	0.2441	634	0.6476	632	0.6456	40	0.0409	234
637000097	Ehrlichia canis Jake	Finished	Bacteria	637000097	269484	Proteobacteria	Alphaproteobacteria	Rickettsiales	Anaplasmataceae	Ehrlichia	985	942	0.9563	43	3	1	1	0	1	0	36	4	17	0.0173	0	0	651	0.6609	274	0.2782	17	0.0173	307	0.3117	258	0.2619	684	0.6944	857	0.8701	262	0.266	665	0.6751	651	0.6609	62	0.0629	273
637000099	Ehrlichia ruminantium Gardel	Finished	Bacteria	637000099	302409	Proteobacteria	Alphaproteobacteria	Rickettsiales	Anaplasmataceae	Ehrlichia	991	950	0.9586	41	3	1	1	0	1	0	36	2	0	0	0	0	549	0.554	392	0.3956	9	0.0091	81	0.0817	71	0.0716	879	0.887	922	0.9304	271	0.2735	671	0.6771	650	0.6559	47	0.0474	301
637000065	Chlamydophila abortus S26/3	Finished	Bacteria	637000065	218497	Chlamydiae	Chlamydiae	Chlamydiales	Chlamydiaceae	Chlamydophila	999	955	0.956	44	3	1	1	0	1	0	38	3	23	0.023	0	0	647	0.6476	290	0.2903	18	0.018	162	0.1622	130	0.1301	825	0.8258	931	0.9319	199	0.1992	649	0.6496	681	0.6817	54	0.0541	244
639279309	Ehrlichia ruminantium Welgevonden (CIRAD)	Finished	Bacteria	639279309	254945	Proteobacteria	Alphaproteobacteria	Rickettsiales	Anaplasmataceae	Ehrlichia	999	958	0.959	41	3	1	1	0	1	0	36	2	0	0	0	0	550	0.5506	407	0.4074	1	0.001	80	0.0801	70	0.0701	888	0.8889	936	0.9369	363	0.3634	678	0.6787	654	0.6547	49	0.049	301
637000008	Anaplasma marginale St. Maries	Finished	Bacteria	637000008	234826	Proteobacteria	Alphaproteobacteria	Rickettsiales	Anaplasmataceae	Anaplasma	1011	963	0.9525	48	9	3	3	0	3	0	37	2	14	0.0138	0	0	566	0.5598	356	0.3521	41	0.0406	284	0.2809	244	0.2413	719	0.7112	845	0.8358	232	0.2295	688	0.6805	678	0.6706	81	0.0801	295
637000066	Chlamydophila caviae GPIC	Finished	Bacteria	637000066	227941	Chlamydiae	Chlamydiae	Chlamydiales	Chlamydiaceae	Chlamydophila	1049	1005	0.9581	44	3	1	1	0	1	0	38	3	0	0	0	0	621	0.592	352	0.3356	32	0.0305	58	0.0553	49	0.0467	956	0.9113	965	0.9199	229	0.2183	658	0.6273	692	0.6597	78	0.0744	264
637000067	Chlamydophila felis Fe/C-56	Finished	Bacteria	637000067	264202	Chlamydiae	Chlamydiae	Chlamydiales	Chlamydiaceae	Chlamydophila	1054	1013	0.9611	41	3	1	1	0	1	0	38	0	0	0	0	0	685	0.6499	310	0.2941	18	0.0171	55	0.0522	48	0.0455	965	0.9156	974	0.9241	243	0.2306	676	0.6414	704	0.6679	72	0.0683	264
637000181	Mycoplasma mycoides mycoides SC PG1	Finished	Bacteria	637000181	272632	Firmicutes	Mollicutes	Mycoplasmatales	Mycoplasmataceae	Mycoplasma	1061	1016	0.9576	45	6	2	2	0	2	0	30	9	0	0	0	0	614	0.5787	391	0.3685	11	0.0104	252	0.2375	202	0.1904	814	0.7672	833	0.7851	516	0.4863	622	0.5862	605	0.5702	54	0.0509	288
637000182	Mycoplasma penetrans HF-2	Finished	Bacteria	637000182	272633	Firmicutes	Mollicutes	Mycoplasmatales	Mycoplasmataceae	Mycoplasma	1074	1037	0.9655	37	3	1	1	0	1	0	29	5	0	0	0	0	645	0.6006	374	0.3482	18	0.0168	35	0.0326	31	0.0289	1006	0.9367	858	0.7989	475	0.4423	601	0.5596	696	0.648	93	0.0866	280
637000328	Treponema pallidum pallidum Nichols	Finished	Bacteria	637000328	243276	Spirochaetes	Spirochaetes (class)	Spirochaetales	Spirochaetaceae	Treponema	1088	1036	0.9522	52	6	2	2	0	2	0	45	1	0	0	0	0	577	0.5303	391	0.3594	68	0.0625	46	0.0423	39	0.0358	997	0.9164	903	0.83	238	0.2188	729	0.67	701	0.6443	77	0.0708	245
637000069	Chlamydophila pneumoniae CWL029	Finished	Bacteria	637000069	115713	Chlamydiae	Chlamydiae	Chlamydiales	Chlamydiaceae	Chlamydophila	1096	1052	0.9599	44	3	1	1	0	1	0	38	3	0	0	0	0	627	0.5721	424	0.3869	1	0.0009	59	0.0538	50	0.0456	1002	0.9142	1046	0.9544	274	0.25	669	0.6104	712	0.6496	58	0.0529	292
639633019	Candidatus Ruthia magnifica Cm	Finished	Bacteria	639633019	413404	Proteobacteria	Gammaproteobacteria	unclassified	unclassified	Candidatus Ruthia	1117	1076	0.9633	41	3	1	1	0	1	0	36	2	100	0.0895	0	0	837	0.7493	236	0.2113	3	0.0027	270	0.2417	234	0.2095	842	0.7538	1047	0.9373	243	0.2175	932	0.8344	868	0.7771	41	0.0367	198
637000070	Chlamydophila pneumoniae J138	Finished	Bacteria	637000070	138677	Chlamydiae	Chlamydiae	Chlamydiales	Chlamydiaceae	Chlamydophila	1119	1069	0.9553	50	9	3	3	0	3	0	38	3	0	0	0	0	636	0.5684	432	0.3861	1	0.0009	58	0.0518	49	0.0438	1020	0.9115	1065	0.9517	281	0.2511	671	0.5996	714	0.6381	59	0.0527	288
640753045	Rickettsia canadensis McKiel	Finished	Bacteria	640753045	293613	Proteobacteria	Alphaproteobacteria	Rickettsiales	Rickettsiaceae	Rickettsia	1128	1093	0.969	35	2	1	1	0	0	0	33	0	0	0	0	0	662	0.5869	342	0.3032	89	0.0789	170	0.1507	141	0.125	952	0.844	952	0.844	218	0.1933	712	0.6312	669	0.5931	195	0.1729	261
637000068	Chlamydophila pneumoniae AR39	Finished	Bacteria	637000068	115711	Chlamydiae	Chlamydiae	Chlamydiales	Chlamydiaceae	Chlamydophila	1156	1112	0.9619	44	3	1	1	0	1	0	38	3	0	0	0	0	578	0.5	476	0.4118	58	0.0502	59	0.051	50	0.0433	1062	0.9187	1046	0.9048	268	0.2318	665	0.5753	708	0.6125	62	0.0536	295
637000071	Chlamydophila pneumoniae TW-183	Finished	Bacteria	637000071	182082	Chlamydiae	Chlamydiae	Chlamydiales	Chlamydiaceae	Chlamydophila	1157	1113	0.962	44	3	1	1	0	1	0	38	3	0	0	0	0	671	0.5799	397	0.3431	45	0.0389	58	0.0501	49	0.0424	1064	0.9196	1063	0.9188	277	0.2394	670	0.5791	715	0.618	61	0.0527	294
637000098	Ehrlichia chaffeensis Arkansas	Finished	Bacteria	637000098	205920	Proteobacteria	Alphaproteobacteria	Rickettsiales	Anaplasmataceae	Ehrlichia	1157	1114	0.9628	43	3	1	1	0	1	0	37	3	9	0.0078	0	0	674	0.5825	257	0.2221	183	0.1582	243	0.21	210	0.1815	904	0.7813	867	0.7494	270	0.2334	668	0.5774	658	0.5687	53	0.0458	318
639633011	Borrelia afzelii PKo	Finished	Bacteria	639633011	390236	Spirochaetes	Spirochaetes (class)	Spirochaetales	Spirochaetaceae	Borrelia	1254	1216	0.9697	38	5	2	1	0	0	2	33	0	1	0.0008	0	0	530	0.4226	629	0.5016	57	0.0455	41	0.0327	33	0.0263	1183	0.9434	1052	0.8389	464	0.37	670	0.5343	741	0.5909	56	0.0447	286
640753043	Rickettsia akari Hartford	Finished	Bacteria	640753043	293614	Proteobacteria	Alphaproteobacteria	Rickettsiales	Rickettsiaceae	Rickettsia	1293	1259	0.9737	34	2	1	1	0	0	0	32	0	0	0	0	0	794	0.6141	411	0.3179	54	0.0418	176	0.1361	147	0.1137	1112	0.86	1127	0.8716	235	0.1817	780	0.6032	692	0.5352	225	0.174	274
637000339	Wolbachia endosymbiont of Drosophila melanogaster	Finished	Bacteria	637000339	163164	Proteobacteria	Alphaproteobacteria	Rickettsiales	Rickettsiaceae	Wolbachia	1312	1268	0.9665	44	3	1	1	0	1	0	34	7	73	0.0556	0	0	728	0.5549	457	0.3483	83	0.0633	221	0.1684	189	0.1441	1079	0.8224	1073	0.8178	431	0.3285	753	0.5739	738	0.5625	39	0.0297	269
637000009	Anaplasma phagocytophilum HZ	Finished	Bacteria	637000009	212042	Proteobacteria	Alphaproteobacteria	Rickettsiales	Anaplasmataceae	Anaplasma	1333	1291	0.9685	42	3	1	1	0	1	0	37	2	27	0.0203	0	0	709	0.5319	241	0.1808	341	0.2558	242	0.1815	206	0.1545	1085	0.814	780	0.5851	365	0.2738	679	0.5094	670	0.5026	65	0.0488	277
637000244	Rickettsia felis URRWXCal2	Finished	Bacteria	637000244	315456	Proteobacteria	Alphaproteobacteria	Rickettsiales	Rickettsiaceae	Rickettsia	1552	1512	0.9742	40	3	1	1	0	1	0	33	4	0	0	0	0	1036	0.6675	470	0.3028	6	0.0039	287	0.1849	227	0.1463	1285	0.828	1354	0.8724	601	0.3872	1037	0.6682	936	0.6031	81	0.0522	344
637000028	Bartonella quintana Toulouse	Finished	Bacteria	637000028	283165	Proteobacteria	Alphaproteobacteria	Rhizobiales	Bartonellaceae	Bartonella	1358	1306	0.9617	52	6	2	2	0	2	0	42	4	164	0.1208	0	0	816	0.6009	351	0.2585	139	0.1024	127	0.0935	112	0.0825	1194	0.8792	1161	0.8549	291	0.2143	986	0.7261	961	0.7077	96	0.0707	316
639633009	Bartonella bacilliformis KC583	Finished	Bacteria	639633009	360095	Proteobacteria	Alphaproteobacteria	Rhizobiales	Bartonellaceae	Bartonella	1373	1322	0.9629	51	6	2	2	0	2	0	44	1	39	0.0284	0	0	939	0.6839	242	0.1763	141	0.1027	344	0.2505	287	0.209	1035	0.7538	1113	0.8106	387	0.2819	997	0.7261	987	0.7189	88	0.0641	304
640753046	Rickettsia rickettsii Sheila Smith	Finished	Bacteria	640753046	392021	Proteobacteria	Alphaproteobacteria	Rickettsiales	Rickettsiaceae	Rickettsia	1380	1345	0.9746	35	2	1	1	0	0	0	33	0	0	0	0	0	665	0.4819	622	0.4507	58	0.042	170	0.1232	141	0.1022	1204	0.8725	1230	0.8913	269	0.1949	796	0.5768	723	0.5239	234	0.1696	288
637000027	Bartonella henselae Houston-1	Finished	Bacteria	637000027	283166	Proteobacteria	Alphaproteobacteria	Rhizobiales	Bartonellaceae	Bartonella	1670	1611	0.9647	59	7	3	2	0	2	0	44	8	123	0.0737	0	0	959	0.5743	538	0.3222	114	0.0683	130	0.0778	115	0.0689	1496	0.8958	1388	0.8311	538	0.3222	1137	0.6808	1097	0.6569	125	0.0749	361
637000243	Rickettsia conorii Malish 7	Finished	Bacteria	637000243	272944	Proteobacteria	Alphaproteobacteria	Rickettsiales	Rickettsiaceae	Rickettsia	1416	1376	0.9718	40	3	1	1	0	1	0	33	4	2	0.0014	0	0	704	0.4972	666	0.4703	6	0.0042	79	0.0558	64	0.0452	1312	0.9266	1338	0.9449	287	0.2027	855	0.6038	744	0.5254	46	0.0325	317
641228503	Rickettsia massiliae MTU5	Finished	Bacteria	641228503	416276	Proteobacteria	Alphaproteobacteria	Rickettsiales	Rickettsiaceae	Rickettsia	1435	1396	0.9728	39	3	1	1	0	1	0	33	3	416	0.2899	0	0	787	0.5484	0	0	609	0.4244	76	0.053	62	0.0432	1334	0.9296	1322	0.9213	395	0.2753	939	0.6544	798	0.5561	339	0.2362	340
637000036	Borrelia burgdorferi B31	Finished	Bacteria	637000036	224326	Spirochaetes	Spirochaetes (class)	Spirochaetales	Spirochaetaceae	Borrelia	1688	1648	0.9763	40	6	2	2	0	2	0	18	16	8	0.0047	0	0	651	0.3857	839	0.497	158	0.0936	40	0.0237	33	0.0195	1615	0.9568	1145	0.6783	794	0.4704	694	0.4111	1016	0.6019	72	0.0427	365
637000242	Rickettsia bellii RML369-C	Finished	Bacteria	637000242	336407	Proteobacteria	Alphaproteobacteria	Rickettsiales	Rickettsiaceae	Rickettsia	1469	1429	0.9728	40	3	1	1	0	1	0	34	3	0	0	0	0	1005	0.6841	424	0.2886	0	0	285	0.194	229	0.1559	1200	0.8169	1378	0.9381	458	0.3118	954	0.6494	891	0.6065	67	0.0456	333
637000145	Lawsonia intracellularis PHE/MN1-00	Finished	Bacteria	637000145	363253	Proteobacteria	Deltaproteobacteria	Desulfovibrionales	Desulfovibrionaceae	Lawsonia	1493	1344	0.9002	149	18	6	6	0	6	0	131	0	2	0.0013	0	0	1144	0.7662	200	0.134	0	0	97	0.065	82	0.0549	1262	0.8453	1266	0.848	418	0.28	1048	0.7019	1000	0.6698	57	0.0382	354
640753044	Rickettsia bellii OSU 85-389	Finished	Bacteria	640753044	391896	Proteobacteria	Alphaproteobacteria	Rickettsiales	Rickettsiaceae	Rickettsia	1511	1476	0.9768	35	2	1	1	0	0	0	33	0	0	0	0	0	980	0.6486	456	0.3018	40	0.0265	163	0.1079	137	0.0907	1339	0.8862	1338	0.8855	458	0.3031	893	0.591	861	0.5698	263	0.1741	311
	FREE LIVING BACTERIA
640427111	Dehalococcoides sp. BAV1	Finished	Bacteria	640427111	216389	Chloroflexi	Dehalococcoidetes	Dehalococcoides	unclassified	Dehalococcoides	1436	1385	0.9645	51	3	1	1	0	1	0	46	2	14	0.0097	0	0	1007	0.7013	348	0.2423	30	0.0209	227	0.1581	181	0.126	1204	0.8384	1337	0.9311	488	0.3398	1052	0.7326	1024	0.7131	76	0.0529	295
637000058	Candidatus Pelagibacter ubique HTCC1062	Finished	Bacteria	637000058	335992	Proteobacteria	Alphaproteobacteria	Rickettsiales	SAR11	Candidatus Pelagibacter	1394	1354	0.9713	40	3	1	1	0	1	0	32	5	0	0	0	0	1146	0.8221	205	0.1471	3	0.0022	531	0.3809	462	0.3314	892	0.6399	1343	0.9634	432	0.3099	1131	0.8113	1071	0.7683	81	0.0581	325
640427112	Dichelobacter nodosus VCS1703A	Finished	Bacteria	640427112	246195	Proteobacteria	Gammaproteobacteria	Cardiobacteriales	Cardiobacteriaceae	Dichelobacter	1341	1286	0.959	55	9	3	3	0	3	0	45	1	6	0.0045	0	0	941	0.7017	270	0.2013	75	0.0559	389	0.2901	309	0.2304	977	0.7286	1177	0.8777	355	0.2647	1069	0.7972	1012	0.7547	108	0.0805	282
637000090	Dehalococcoides sp. CBDB1	Finished	Bacteria	637000090	255470	Chloroflexi	Dehalococcoidetes	Dehalococcoides	unclassified	Dehalococcoides	1516	1458	0.9617	58	3	1	1	0	1	0	47	8	0	0	0	0	1026	0.6768	407	0.2685	25	0.0165	270	0.1781	231	0.1524	1227	0.8094	1389	0.9162	541	0.3569	1091	0.7197	1051	0.6933	83	0.0547	335
637000133	Helicobacter pylori HPAG1	Finished	Bacteria	637000133	357544	Proteobacteria	Epsilonproteobacteria	Campylobacterales	Helicobacteraceae	Helicobacter	1586	1544	0.9735	42	6	2	2	0	2	0	36	0	0	0	0	0	1051	0.6627	478	0.3014	15	0.0095	656	0.4136	520	0.3279	1024	0.6456	1476	0.9306	447	0.2818	1094	0.6898	1092	0.6885	109	0.0687	336
637000010	Aquifex aeolicus VF5	Finished	Bacteria	637000010	224324	Aquificae	Aquificae (class)	Aquificales	Aquificaceae	Aquifex	1613	1560	0.9671	53	6	2	2	0	2	0	44	3	0	0	0	0	882	0.5468	669	0.4148	9	0.0056	166	0.1029	143	0.0887	1417	0.8785	1511	0.9368	611	0.3788	1346	0.8345	1261	0.7818	55	0.0341	133
637000132	Helicobacter pylori 26695	Finished	Bacteria	637000132	85962	Proteobacteria	Epsilonproteobacteria	Campylobacterales	Helicobacteraceae	Helicobacter	1623	1576	0.971	47	7	3	2	0	2	0	36	4	0	0	0	0	918	0.5656	632	0.3894	26	0.016	102	0.0628	95	0.0585	1481	0.9125	1481	0.9125	472	0.2908	1104	0.6802	1092	0.6728	95	0.0585	331
637000134	Helicobacter pylori J99	Finished	Bacteria	637000134	85963	Proteobacteria	Epsilonproteobacteria	Campylobacterales	Helicobacteraceae	Helicobacter	1624	1494	0.92	130	18	6	6	0	6	0	108	4	3	0.0018	0	0	897	0.5523	591	0.3639	6	0.0037	103	0.0634	95	0.0585	1399	0.8615	1458	0.8978	458	0.282	1087	0.6693	1099	0.6767	104	0.064	338
637000089	Dehalococcoides ethenogenes 195	Finished	Bacteria	637000089	243164	Chloroflexi	Dehalococcoidetes	Dehalococcoides	unclassified	Dehalococcoides	1641	1590	0.9689	51	3	1	1	0	1	0	46	2	10	0.0061	0	0	1070	0.652	428	0.2608	92	0.0561	271	0.1651	227	0.1383	1363	0.8306	1393	0.8489	628	0.3827	1119	0.6819	1093	0.6661	103	0.0628	343
637000130	Helicobacter acinonychis Sheeba	Finished	Bacteria	637000130	382638	Proteobacteria	Epsilonproteobacteria	Campylobacterales	Helicobacteraceae	Helicobacter	1660	1618	0.9747	42	6	2	2	0	2	0	36	0	0	0	0	0	917	0.5524	675	0.4066	26	0.0157	493	0.297	392	0.2361	1226	0.7386	1400	0.8434	476	0.2867	1078	0.6494	1025	0.6175	89	0.0536	325
640427116	Haemophilus influenzae PittEE	Finished	Bacteria	640427116	374930	Proteobacteria	Gammaproteobacteria	Pasteurellales	Pasteurellaceae	Haemophilus	1673	1623	0.9701	50	12	6	6	0	0	0	38	0	0	0	0	0	1265	0.7561	349	0.2086	9	0.0054	454	0.2714	392	0.2343	1231	0.7358	1600	0.9564	499	0.2983	1406	0.8404	1350	0.8069	138	0.0825	337
640753013	Campylobacter jejuni jejuni 81116	Finished	Bacteria	640753013	407148	Proteobacteria	Epsilonproteobacteria	Campylobacterales	Campylobacteraceae	Campylobacter	1681	1627	0.9679	54	9	3	3	0	3	0	44	1	1	0.0006	0	0	1151	0.6847	471	0.2802	5	0.003	474	0.282	400	0.238	1227	0.7299	1608	0.9566	503	0.2992	1298	0.7722	1225	0.7287	404	0.2403	400
640069311	Francisella tularensis tularensis WY96-3418	Finished	Bacteria	640069311	418136	Proteobacteria	Gammaproteobacteria	Thiotrichales	Francisellaceae	Francisella	1686	1634	0.9692	52	10	4	3	0	3	0	38	4	0	0	0	0	1177	0.6981	447	0.2651	10	0.0059	562	0.3333	455	0.2699	1179	0.6993	1557	0.9235	593	0.3517	1243	0.7372	1157	0.6862	144	0.0854	436
639633010	Bifidobacterium adolescentis ATCC 15703	Finished	Bacteria	639633010	367928	Actinobacteria	Actinobacteria (class)	Bifidobacteriales	Bifidobacteriaceae	Bifidobacterium	1700	1631	0.9594	69	15	5	5	0	5	0	54	0	0	0	0	0	1103	0.6488	514	0.3024	14	0.0082	94	0.0553	89	0.0524	1542	0.9071	1551	0.9124	617	0.3629	1274	0.7494	1235	0.7265	108	0.0635	439
637000055	Campylobacter jejuni jejuni NCTC 11168	Finished	Bacteria	637000055	192222	Proteobacteria	Epsilonproteobacteria	Campylobacterales	Campylobacteraceae	Campylobacter	1704	1647	0.9665	57	9	3	3	0	3	0	43	5	18	0.0106	0	0	1279	0.7506	366	0.2148	2	0.0012	388	0.2277	322	0.189	1325	0.7776	1639	0.9619	490	0.2876	1294	0.7594	1205	0.7072	114	0.0669	350
640427117	Haemophilus influenzae PittGG	Finished	Bacteria	640427117	374931	Proteobacteria	Gammaproteobacteria	Pasteurellales	Pasteurellaceae	Haemophilus	1718	1670	0.9721	48	12	6	6	0	0	0	36	0	0	0	0	0	1174	0.6834	479	0.2788	17	0.0099	404	0.2352	355	0.2066	1315	0.7654	1627	0.947	480	0.2794	1392	0.8102	1323	0.7701	143	0.0832	358
639633047	Oenococcus oeni PSU-1	Finished	Bacteria	639633047	203123	Firmicutes	Bacilli	Lactobacillales	Leuconostocaceae	Oenococcus	1742	1691	0.9707	51	7	2	2	0	2	0	43	1	0	0	0	0	1351	0.7755	282	0.1619	58	0.0333	112	0.0643	100	0.0574	1591	0.9133	1574	0.9036	732	0.4202	1318	0.7566	1269	0.7285	120	0.0689	481
637000126	Haemophilus influenzae Rd KW20	Finished	Bacteria	637000126	71421	Proteobacteria	Gammaproteobacteria	Pasteurellales	Pasteurellaceae	Haemophilus	1755	1663	0.9476	92	18	6	6	0	6	0	58	16	6	0.0034	0	0	1178	0.6712	483	0.2752	2	0.0011	283	0.1613	240	0.1368	1423	0.8108	1641	0.935	496	0.2826	1529	0.8712	1459	0.8313	138	0.0786	360
637000214	Prochlorococcus marinus pastoris CCMP1986	Finished	Bacteria	637000214	59919	Cyanobacteria	unclassified	Prochlorales	Prochlorococcaceae	Prochlorococcus	1765	1719	0.9739	46	4	1	1	0	1	0	37	5	2	0.0011	0	0	1187	0.6725	529	0.2997	3	0.0017	481	0.2725	411	0.2329	1308	0.7411	1698	0.962	476	0.2697	1174	0.6652	1176	0.6663	96	0.0544	421
639633024	Francisella tularensis novicida U112	Finished	Bacteria	639633024	401614	Proteobacteria	Gammaproteobacteria	Thiotrichales	Francisellaceae	Francisella	1781	1733	0.973	48	10	4	3	0	3	0	38	0	14	0.0079	0	0	1230	0.6906	501	0.2813	2	0.0011	148	0.0831	131	0.0736	1602	0.8995	1701	0.9551	664	0.3728	1338	0.7513	1310	0.7355	150	0.0842	492
640753011	Campylobacter hominis ATCC BAA-381	Finished	Bacteria	640753011	360107	Proteobacteria	Epsilonproteobacteria	Campylobacterales	Campylobacteraceae	Campylobacter	1797	1741	0.9688	56	9	3	3	0	3	0	44	3	54	0.0301	0	0	1143	0.6361	417	0.2321	181	0.1007	417	0.2321	337	0.1875	1404	0.7813	1420	0.7902	510	0.2838	1123	0.6249	1057	0.5882	401	0.2231	432
639633062	Streptococcus thermophilus LMD-9	Finished	Bacteria	639633062	322159	Firmicutes	Bacilli	Lactobacillales	Streptococcaceae	Streptococcus	1803	1716	0.9517	87	19	6	6	0	6	0	67	1	0	0	0	0	1292	0.7166	348	0.193	76	0.0422	163	0.0904	144	0.0799	1572	0.8719	1575	0.8735	564	0.3128	1262	0.6999	1241	0.6883	154	0.0854	411
637000031	Bifidobacterium longum NCC2705	Finished	Bacteria	637000031	206672	Actinobacteria	Actinobacteria (class)	Bifidobacteriales	Bifidobacteriaceae	Bifidobacterium	1805	1729	0.9579	76	12	4	4	0	4	0	57	7	0	0	0	0	1018	0.564	665	0.3684	46	0.0255	109	0.0604	101	0.056	1628	0.9019	1610	0.892	630	0.349	1336	0.7402	1293	0.7163	157	0.087	435
639633017	Campylobacter jejuni jejuni 81-176	Finished	Bacteria	639633017	354242	Proteobacteria	Epsilonproteobacteria	Campylobacterales	Campylobacteraceae	Campylobacter	1812	1758	0.9702	54	9	3	3	0	3	0	44	1	0	0	0	0	1292	0.713	462	0.255	4	0.0022	394	0.2174	338	0.1865	1420	0.7837	1730	0.9547	561	0.3096	1321	0.729	1225	0.676	125	0.069	436
639633016	Campylobacter fetus fetus 82-40	Finished	Bacteria	639633016	360106	Proteobacteria	Epsilonproteobacteria	Campylobacterales	Campylobacteraceae	Campylobacter	1818	1767	0.9719	51	9	3	3	0	3	0	41	1	48	0.0264	0	0	1332	0.7327	390	0.2145	45	0.0248	413	0.2272	345	0.1898	1422	0.7822	1664	0.9153	579	0.3185	1328	0.7305	1290	0.7096	115	0.0633	425
640427130	Prosthecochloris vibrioformis DSM 265	Finished	Bacteria	640427130	290318	Chlorobi	Chlorobia	Chlorobiales	Chlorobiaceae	Prosthecochloris	1824	1773	0.972	51	3	1	1	0	1	0	45	3	20	0.011	0	0	1384	0.7588	379	0.2078	10	0.0055	328	0.1798	276	0.1513	1497	0.8207	1746	0.9572	697	0.3821	1419	0.778	1391	0.7626	146	0.08	391
639633049	Pediococcus pentosaceus ATCC 25745	Finished	Bacteria	639633049	278197	Firmicutes	Bacilli	Lactobacillales	Lactobacillaceae	Pediococcus	1827	1755	0.9606	72	16	5	5	0	5	0	55	1	0	0	0	0	1389	0.7603	316	0.173	50	0.0274	155	0.0848	136	0.0744	1619	0.8862	1654	0.9053	743	0.4067	1389	0.7603	1378	0.7542	102	0.0558	442
641228495	Lactobacillus helveticus DPC 4571	Finished	Bacteria	641228495	405566	Firmicutes	Bacilli	Lactobacillales	Lactobacillaceae	Lactobacillus	1830	1757	0.9601	73	12	4	4	0	4	0	61	0	147	0.0803	0	0	1202	0.6568	0	0	555	0.3033	120	0.0656	104	0.0568	1653	0.9033	1679	0.9175	851	0.465	1396	0.7628	1352	0.7388	381	0.2082	409
637000113	Francisella tularensis tularensis FSC 198	Finished	Bacteria	637000113	393115	Proteobacteria	Gammaproteobacteria	Thiotrichales	Francisellaceae	Francisella	1837	1789	0.9739	48	10	4	3	0	3	0	38	0	184	0.1002	0	0	1081	0.5885	700	0.3811	8	0.0044	562	0.3059	483	0.2629	1306	0.7109	1690	0.92	546	0.2972	1220	0.6641	1229	0.669	146	0.0795	454
637000291	Streptococcus pyogenes M1 GAS	Finished	Bacteria	637000291	160490	Firmicutes	Bacilli	Lactobacillales	Streptococcaceae	Streptococcus	1837	1732	0.9428	105	30	18	6	0	6	0	60	15	35	0.0191	0	0	1051	0.5721	672	0.3658	9	0.0049	299	0.1628	242	0.1317	1490	0.8111	1707	0.9292	582	0.3168	1341	0.73	1345	0.7322	146	0.0795	408
637000124	Haemophilus ducreyi 35000HP	Finished	Bacteria	637000124	233412	Proteobacteria	Gammaproteobacteria	Pasteurellales	Pasteurellaceae	Haemophilus	1840	1762	0.9576	78	19	7	6	0	6	0	45	14	45	0.0245	0	0	1093	0.594	525	0.2853	144	0.0783	200	0.1087	168	0.0913	1594	0.8663	1536	0.8348	483	0.2625	1256	0.6826	1257	0.6832	123	0.0668	387
637000114	Francisella tularensis tularensis SCHU S4	Finished	Bacteria	637000114	177416	Proteobacteria	Gammaproteobacteria	Thiotrichales	Francisellaceae	Francisella	1842	1788	0.9707	54	10	4	3	0	3	0	38	6	185	0.1004	0	0	1072	0.582	708	0.3844	8	0.0043	562	0.3051	482	0.2617	1306	0.709	1691	0.918	543	0.2948	1218	0.6612	1226	0.6656	146	0.0793	452
640753026	Fervidobacterium nodosum Rt17-B1	Finished	Bacteria	640753026	381764	Thermotogae	Thermotogae (class)	Thermotogales	Thermotogaceae	Fervidobacterium	1848	1789	0.9681	59	6	2	2	0	2	0	50	3	40	0.0216	0	0	1357	0.7343	409	0.2213	23	0.0124	246	0.1331	190	0.1028	1599	0.8653	1694	0.9167	802	0.434	1458	0.789	1376	0.7446	343	0.1856	525
639633029	Lactobacillus delbrueckii bulgaricus ATCC BAA-365	Finished	Bacteria	639633029	321956	Firmicutes	Bacilli	Lactobacillales	Lactobacillaceae	Lactobacillus	1848	1721	0.9313	127	28	9	9	0	9	0	98	1	0	0	0	0	1242	0.6721	394	0.2132	85	0.046	117	0.0633	99	0.0536	1622	0.8777	1537	0.8317	687	0.3718	1196	0.6472	1145	0.6196	152	0.0823	427
639633030	Lactobacillus gasseri ATCC 33323	Finished	Bacteria	639633030	324831	Firmicutes	Bacilli	Lactobacillales	Lactobacillaceae	Lactobacillus	1853	1755	0.9471	98	19	6	6	0	6	0	78	1	0	0	0	0	1391	0.7507	332	0.1792	32	0.0173	120	0.0648	98	0.0529	1657	0.8942	1638	0.884	851	0.4593	1316	0.7102	1302	0.7026	103	0.0556	469
637000210	Prochlorococcus marinus MIT 9312	Finished	Bacteria	637000210	74546	Cyanobacteria	unclassified	Prochlorales	Prochlorococcaceae	Prochlorococcus	1856	1811	0.9758	45	3	1	1	0	1	0	39	3	1	0.0005	0	0	1219	0.6568	589	0.3173	3	0.0016	294	0.1584	251	0.1352	1560	0.8405	1784	0.9612	511	0.2753	1182	0.6369	1183	0.6374	101	0.0544	456
637000127	Haemophilus somnus 129PT	Finished	Bacteria	637000127	205914	Proteobacteria	Gammaproteobacteria	Pasteurellales	Pasteurellaceae	Haemophilus	1863	1798	0.9651	65	15	5	5	0	5	0	50	0	1	0.0005	0	0	1305	0.7005	468	0.2512	25	0.0134	573	0.3076	492	0.2641	1306	0.701	1727	0.927	562	0.3017	1497	0.8035	1453	0.7799	124	0.0666	398
640427150	Thermotoga petrophila RKU-1	Finished	Bacteria	640427150	390874	Thermotogae	Thermotogae (class)	Thermotogales	Thermotogaceae	Thermotoga	1864	1812	0.9721	52	3	1	1	0	1	0	46	3	27	0.0145	0	0	1441	0.7731	358	0.1921	13	0.007	288	0.1545	231	0.1239	1581	0.8482	1790	0.9603	795	0.4265	1529	0.8203	1475	0.7913	101	0.0542	434
641228501	Prochlorococcus marinus str. MIT 9211	Finished	Bacteria	641228501	93059	Cyanobacteria	unclassified	Prochlorales	Prochlorococcaceae	Prochlorococcus	1901	1856	0.9763	45	3	1	1	0	1	0	40	2	1	0.0005	0	0	1170	0.6155	0	0	686	0.3609	624	0.3282	515	0.2709	1341	0.7054	1779	0.9358	497	0.2614	1170	0.6155	1175	0.6181	460	0.242	503
640069333	Streptococcus pyogenes Manfredo	Finished	Bacteria	640069333	160491	Firmicutes	Bacilli	Lactobacillales	Streptococcaceae	Streptococcus	1903	1810	0.9511	93	18	6	6	0	6	0	66	9	65	0.0342	0	0	1263	0.6637	527	0.2769	20	0.0105	400	0.2102	326	0.1713	1484	0.7798	1758	0.9238	664	0.3489	1327	0.6973	1357	0.7131	134	0.0704	419
637000125	Haemophilus influenzae 86-028NP	Finished	Bacteria	637000125	281310	Proteobacteria	Gammaproteobacteria	Pasteurellales	Pasteurellaceae	Haemophilus	1908	1816	0.9518	92	19	7	6	0	6	0	58	15	25	0.0131	0	0	1326	0.695	481	0.2521	9	0.0047	580	0.304	474	0.2484	1342	0.7034	1797	0.9418	509	0.2668	1513	0.793	1469	0.7699	165	0.0865	0
640753037	Nitratiruptor sp. SB155-2	Finished	Bacteria	640753037	387092	Proteobacteria	Epsilonproteobacteria	Nitratiruptor	unclassified	Nitratiruptor	1908	1854	0.9717	54	9	3	3	0	3	0	45	0	11	0.0058	0	0	1166	0.6111	659	0.3454	29	0.0152	476	0.2495	412	0.2159	1442	0.7558	1782	0.934	694	0.3637	1458	0.7642	1382	0.7243	433	0.2269	438
637000321	Thermotoga maritima MSB8	Finished	Bacteria	637000321	243274	Thermotogae	Thermotogae (class)	Thermotogales	Thermotogaceae	Thermotoga	1912	1858	0.9718	54	3	0	0	0	0	0	46	5	0	0	0	0	1096	0.5732	729	0.3813	33	0.0173	129	0.0675	112	0.0586	1746	0.9132	1802	0.9425	790	0.4132	1553	0.8122	1494	0.7814	98	0.0513	446
637000131	Helicobacter hepaticus ATCC 51449	Finished	Bacteria	637000131	235279	Proteobacteria	Epsilonproteobacteria	Campylobacterales	Helicobacteraceae	Helicobacter	1918	1875	0.9776	43	3	1	1	0	1	0	37	3	0	0	0	0	772	0.4025	961	0.501	142	0.074	361	0.1882	303	0.158	1572	0.8196	1577	0.8222	501	0.2612	1249	0.6512	1172	0.6111	100	0.0521	442
637000112	Francisella tularensis holarctica OSU18	Finished	Bacteria	637000112	393011	Proteobacteria	Gammaproteobacteria	Thiotrichales	Francisellaceae	Francisella	1919	1870	0.9745	49	10	4	3	0	3	0	38	1	315	0.1641	0	0	1084	0.5649	731	0.3809	55	0.0287	539	0.2809	447	0.2329	1423	0.7415	1717	0.8947	499	0.26	1168	0.6087	1218	0.6347	135	0.0703	429
637000213	Prochlorococcus marinus marinus CCMP1375	Finished	Bacteria	637000213	167539	Cyanobacteria	unclassified	Prochlorales	Prochlorococcaceae	Prochlorococcus	1932	1883	0.9746	49	3	1	1	0	1	0	40	6	0	0	0	0	1355	0.7013	483	0.25	45	0.0233	175	0.0906	162	0.0839	1721	0.8908	1800	0.9317	504	0.2609	1167	0.604	1187	0.6144	113	0.0585	494
637000140	Lactobacillus johnsonii NCC 533	Finished	Bacteria	637000140	257314	Firmicutes	Bacilli	Lactobacillales	Lactobacillaceae	Lactobacillus	1937	1821	0.9401	116	18	6	6	0	6	0	79	19	0	0	0	0	880	0.4543	935	0.4827	6	0.0031	123	0.0635	101	0.0521	1720	0.888	1754	0.9055	847	0.4373	1403	0.7243	1374	0.7093	112	0.0578	536
637000212	Prochlorococcus marinus NATL2A	Finished	Bacteria	637000212	59920	Cyanobacteria	unclassified	Prochlorales	Prochlorococcaceae	Prochlorococcus	1942	1896	0.9763	46	3	1	1	0	1	0	38	5	4	0.0021	0	0	1286	0.6622	609	0.3136	1	0.0005	301	0.155	256	0.1318	1640	0.8445	1874	0.965	559	0.2878	1175	0.605	1189	0.6123	138	0.0711	488
637000054	Campylobacter jejuni RM1221	Finished	Bacteria	637000054	195099	Proteobacteria	Epsilonproteobacteria	Campylobacterales	Campylobacteraceae	Campylobacter	1943	1880	0.9676	63	15	9	3	0	3	0	44	4	42	0.0216	0	0	1235	0.6356	608	0.3129	37	0.019	393	0.2023	337	0.1734	1543	0.7941	1807	0.93	507	0.2609	1301	0.6696	1226	0.631	110	0.0566	377
637000138	Lactobacillus acidophilus NCFM	Finished	Bacteria	637000138	272621	Firmicutes	Bacilli	Lactobacillales	Lactobacillaceae	Lactobacillus	1961	1864	0.9505	97	13	4	4	0	5	0	61	23	0	0	0	0	1371	0.6991	438	0.2234	55	0.028	446	0.2274	354	0.1805	1510	0.77	1719	0.8766	836	0.4263	1433	0.7307	1367	0.6971	166	0.0847	508
637000301	Streptococcus pyogenes SSI-1	Finished	Bacteria	637000301	193567	Firmicutes	Bacilli	Lactobacillales	Streptococcaceae	Streptococcus	1961	1861	0.949	100	25	15	5	0	5	0	57	18	0	0	0	0	1077	0.5492	771	0.3932	13	0.0066	167	0.0852	144	0.0734	1717	0.8756	1832	0.9342	679	0.3463	1348	0.6874	1363	0.6951	124	0.0632	420
637000142	Lactobacillus sakei sakei 23K	Finished	Bacteria	637000142	314315	Firmicutes	Bacilli	Lactobacillales	Lactobacillaceae	Lactobacillus	1963	1879	0.9572	84	21	7	7	0	7	0	63	0	0	0	0	0	1289	0.6566	536	0.2731	54	0.0275	463	0.2359	392	0.1997	1487	0.7575	1705	0.8686	731	0.3724	1462	0.7448	1405	0.7157	153	0.0779	519
640069322	Prochlorococcus marinus MIT 9301	Finished	Bacteria	640069322	167546	Cyanobacteria	unclassified	Prochlorales	Prochlorococcaceae	Prochlorococcus	1963	1921	0.9786	42	2	0	1	0	1	0	37	3	14	0.0071	0	0	1237	0.6302	648	0.3301	36	0.0183	538	0.2741	461	0.2348	1460	0.7438	1872	0.9536	519	0.2644	1165	0.5935	1175	0.5986	99	0.0504	483
640069324	Prochlorococcus marinus MIT 9515	Finished	Bacteria	640069324	167542	Cyanobacteria	unclassified	Prochlorales	Prochlorococcaceae	Prochlorococcus	1964	1922	0.9786	42	3	1	1	0	1	0	37	2	16	0.0081	0	0	1211	0.6166	666	0.3391	45	0.0229	541	0.2755	463	0.2357	1459	0.7429	1850	0.942	547	0.2785	1157	0.5891	1162	0.5916	83	0.0423	494
637000300	Streptococcus pyogenes MGAS9429	Finished	Bacteria	637000300	370551	Firmicutes	Bacilli	Lactobacillales	Streptococcaceae	Streptococcus	1964	1879	0.9567	85	18	6	6	0	6	0	67	0	2	0.001	0	0	1525	0.7765	324	0.165	30	0.0153	599	0.305	487	0.248	1392	0.7088	1827	0.9302	637	0.3243	1356	0.6904	1349	0.6869	181	0.0922	446
637000297	Streptococcus pyogenes MGAS5005	Finished	Bacteria	637000297	293653	Firmicutes	Bacilli	Lactobacillales	Streptococcaceae	Streptococcus	1967	1865	0.9481	102	18	6	6	0	6	0	67	17	0	0	0	0	1539	0.7824	326	0.1657	0	0	620	0.3152	504	0.2562	1361	0.6919	1844	0.9375	643	0.3269	1393	0.7082	1352	0.6873	142	0.0722	447
637000296	Streptococcus pyogenes MGAS315	Finished	Bacteria	637000296	198466	Firmicutes	Bacilli	Lactobacillales	Streptococcaceae	Streptococcus	1968	1865	0.9477	103	18	6	6	0	6	0	67	18	0	0	0	0	1165	0.592	699	0.3552	1	0.0005	170	0.0864	145	0.0737	1720	0.874	1849	0.9395	691	0.3511	1369	0.6956	1386	0.7043	149	0.0757	422
637000295	Streptococcus pyogenes MGAS2096	Finished	Bacteria	637000295	370553	Firmicutes	Bacilli	Lactobacillales	Streptococcaceae	Streptococcus	1981	1900	0.9591	81	18	6	6	0	6	0	63	0	2	0.001	0	0	1550	0.7824	345	0.1742	5	0.0025	626	0.316	505	0.2549	1395	0.7042	1863	0.9404	625	0.3155	1413	0.7133	1339	0.6759	183	0.0924	457
640069321	Prochlorococcus marinus AS9601	Finished	Bacteria	640069321	146891	Cyanobacteria	unclassified	Prochlorales	Prochlorococcaceae	Prochlorococcus	1982	1939	0.9783	43	3	1	1	0	1	0	38	2	18	0.0091	0	0	1230	0.6206	675	0.3406	34	0.0172	534	0.2694	457	0.2306	1482	0.7477	1892	0.9546	538	0.2714	1167	0.5888	1176	0.5933	90	0.0454	483
637000209	Porphyromonas gingivalis W83	Finished	Bacteria	637000209	242619	Bacteroidetes	Bacteroidetes (class)	Bacteroidales	Porphyromonadaceae	Porphyromonas	1984	1909	0.9622	75	12	4	4	0	4	0	53	10	0	0	0	0	1200	0.6048	548	0.2762	161	0.0811	98	0.0494	87	0.0439	1822	0.9183	1616	0.8145	618	0.3115	1223	0.6164	1231	0.6205	163	0.0822	431
637000293	Streptococcus pyogenes MGAS10394	Finished	Bacteria	637000293	286636	Firmicutes	Bacilli	Lactobacillales	Streptococcaceae	Streptococcus	1990	1886	0.9477	104	18	6	6	0	6	0	67	19	0	0	0	0	1432	0.7196	453	0.2276	1	0.0005	626	0.3146	508	0.2553	1378	0.6925	1862	0.9357	695	0.3492	1387	0.697	1379	0.693	134	0.0673	450
637000303	Streptococcus thermophilus LMG 18311	Finished	Bacteria	637000303	264199	Firmicutes	Bacilli	Lactobacillales	Streptococcaceae	Streptococcus	1990	1889	0.9492	101	18	6	6	0	6	0	67	16	0	0	0	0	1319	0.6628	569	0.2859	1	0.0005	163	0.0819	143	0.0719	1746	0.8774	1827	0.9181	629	0.3161	1453	0.7302	1307	0.6568	118	0.0593	438
640753057	Thermosipho melanesiensis BI429	Finished	Bacteria	640753057	391009	Thermotogae	Thermotogae (class)	Thermotogales	Thermotogaceae	Thermosipho	1992	1927	0.9674	65	12	4	4	0	4	0	50	3	48	0.0241	0	0	1374	0.6898	487	0.2445	66	0.0331	255	0.128	203	0.1019	1724	0.8655	1774	0.8906	810	0.4066	1470	0.738	1405	0.7053	364	0.1827	505
637000298	Streptococcus pyogenes MGAS6180	Finished	Bacteria	637000298	319701	Firmicutes	Bacilli	Lactobacillales	Streptococcaceae	Streptococcus	1997	1894	0.9484	103	18	6	6	0	6	0	65	20	0	0	0	0	1534	0.7682	360	0.1803	0	0	601	0.301	492	0.2464	1402	0.7021	1881	0.9419	661	0.331	1378	0.69	1364	0.683	148	0.0741	470
641228500	Petrotoga mobilis SJ95	Finished	Bacteria	641228500	403833	Thermotogae	Thermotogae (class)	Thermotogales	Thermotogaceae	Petrotoga	2012	1955	0.9717	57	6	2	2	0	2	0	48	3	57	0.0283	0	0	1343	0.6675	0	0	612	0.3042	301	0.1496	246	0.1223	1709	0.8494	1828	0.9085	929	0.4617	1591	0.7908	1522	0.7565	463	0.2301	494
637000302	Streptococcus thermophilus CNRZ1066	Finished	Bacteria	637000302	299768	Firmicutes	Bacilli	Lactobacillales	Streptococcaceae	Streptococcus	2016	1915	0.9499	101	18	6	6	0	6	0	67	16	0	0	0	0	1341	0.6652	563	0.2793	11	0.0055	162	0.0804	142	0.0704	1773	0.8795	1840	0.9127	641	0.318	1465	0.7267	1320	0.6548	111	0.0551	431
637000111	Francisella tularensis holarctica	Finished	Bacteria	637000111	119857	Proteobacteria	Gammaproteobacteria	Thiotrichales	Francisellaceae	Francisella	2018	1966	0.9742	52	9	3	3	0	3	0	38	5	212	0.1051	0	0	1210	0.5996	752	0.3726	4	0.002	299	0.1482	255	0.1264	1711	0.8479	1863	0.9232	634	0.3142	1335	0.6615	1252	0.6204	142	0.0704	508
640427118	Lactobacillus reuteri F275	Finished	Bacteria	640427118	299033	Firmicutes	Bacilli	Lactobacillales	Lactobacillaceae	Lactobacillus	2027	1939	0.9566	88	18	6	6	0	6	0	68	2	39	0.0192	0	0	1430	0.7055	461	0.2274	48	0.0237	291	0.1436	236	0.1164	1703	0.8402	1813	0.8944	924	0.4558	1533	0.7563	1468	0.7242	101	0.0498	453
640753012	Campylobacter jejuni doylei 269.97	Finished	Bacteria	640753012	360109	Proteobacteria	Epsilonproteobacteria	Campylobacterales	Campylobacteraceae	Campylobacter	2033	1972	0.97	61	12	3	3	0	6	0	44	5	241	0.1185	0	0	1230	0.605	679	0.334	63	0.031	384	0.1889	330	0.1623	1642	0.8077	1806	0.8883	673	0.331	1357	0.6675	1237	0.6085	386	0.1899	440
639633045	Neisseria meningitidis FAM18	Finished	Bacteria	639633045	272831	Proteobacteria	Betaproteobacteria	Neisseriales	Neisseriaceae	Neisseria	2042	1971	0.9652	71	12	4	4	0	4	0	59	0	54	0.0264	0	0	1332	0.6523	610	0.2987	29	0.0142	469	0.2297	414	0.2027	1557	0.7625	1892	0.9265	646	0.3164	1526	0.7473	1461	0.7155	202	0.0989	403
637000288	Streptococcus mutans UA159	Finished	Bacteria	637000288	210007	Firmicutes	Bacilli	Lactobacillales	Streptococcaceae	Streptococcus	2055	1960	0.9538	95	15	5	5	0	5	0	65	15	0	0	0	0	1229	0.5981	665	0.3236	66	0.0321	379	0.1844	323	0.1572	1637	0.7966	1806	0.8788	734	0.3572	1522	0.7406	1479	0.7197	129	0.0628	523
637000072	Chlorobium chlorochromatii CaD3	Finished	Bacteria	637000072	340177	Chlorobi	Chlorobia	Chlorobiales	Chlorobiaceae	Chlorobium	2056	2002	0.9737	54	9	3	3	0	3	0	45	0	0	0	0	0	1311	0.6376	673	0.3273	18	0.0088	574	0.2792	487	0.2369	1515	0.7369	1926	0.9368	762	0.3706	1452	0.7062	1429	0.695	119	0.0579	356
640753041	Prochlorococcus marinus MIT 9215	Finished	Bacteria	640753041	93060	Cyanobacteria	unclassified	Prochlorales	Prochlorococcaceae	Prochlorococcus	2056	2014	0.9796	42	3	1	1	0	1	0	36	3	32	0.0156	0	0	1255	0.6104	712	0.3463	47	0.0229	320	0.1556	280	0.1362	1734	0.8434	1938	0.9426	600	0.2918	1192	0.5798	1179	0.5734	348	0.1693	493
637000294	Streptococcus pyogenes MGAS10750	Finished	Bacteria	637000294	370554	Firmicutes	Bacilli	Lactobacillales	Streptococcaceae	Streptococcus	2062	1981	0.9607	81	18	6	6	0	6	0	63	0	2	0.001	0	0	1620	0.7856	355	0.1722	6	0.0029	620	0.3007	503	0.2439	1478	0.7168	1944	0.9428	702	0.3404	1432	0.6945	1407	0.6823	195	0.0946	468
637000356	Zymomonas mobilis mobilis ZM4	Finished	Bacteria	637000356	264203	Proteobacteria	Alphaproteobacteria	Sphingomonadales	Sphingomonadaceae	Zymomonas	2065	1998	0.9676	67	9	3	3	0	3	0	51	7	0	0	0	0	1310	0.6344	415	0.201	273	0.1322	516	0.2499	436	0.2111	1562	0.7564	1656	0.8019	534	0.2586	1432	0.6935	1359	0.6581	149	0.0722	389
639633061	Streptococcus pneumoniae D39	Finished	Bacteria	639633061	373153	Firmicutes	Bacilli	Lactobacillales	Streptococcaceae	Streptococcus	2066	1993	0.9647	73	12	4	4	0	4	0	58	3	79	0.0382	0	0	1361	0.6588	627	0.3035	5	0.0024	460	0.2227	393	0.1902	1600	0.7744	1967	0.9521	797	0.3858	1499	0.7256	1508	0.7299	135	0.0653	468
637000292	Streptococcus pyogenes MGAS10270	Finished	Bacteria	637000292	370552	Firmicutes	Bacilli	Lactobacillales	Streptococcaceae	Streptococcus	2070	1989	0.9609	81	18	6	6	0	6	0	63	0	2	0.001	0	0	1624	0.7845	355	0.1715	10	0.0048	625	0.3019	511	0.2469	1478	0.714	1945	0.9396	713	0.3444	1415	0.6836	1406	0.6792	199	0.0961	474
637000059	Candidatus Protochlamydia amoebophila UWE25	Finished	Bacteria	637000059	264201	Chlamydiae	Chlamydiae	Chlamydiales	Parachlamydiaceae	Candidatus Protochlamydia	2079	2031	0.9769	48	9	3	3	0	3	0	35	4	0	0	0	0	785	0.3776	1048	0.5041	198	0.0952	97	0.0467	82	0.0394	1949	0.9375	1463	0.7037	737	0.3545	1128	0.5426	1063	0.5113	80	0.0385	464
637000188	Neisseria gonorrhoeae FA 1090	Finished	Bacteria	637000188	242231	Proteobacteria	Betaproteobacteria	Neisseriales	Neisseriaceae	Neisseria	2081	2002	0.962	79	12	4	4	0	4	0	55	12	0	0	0	0	1051	0.505	835	0.4012	116	0.0557	378	0.1816	315	0.1514	1687	0.8107	1799	0.8645	590	0.2835	1418	0.6814	1332	0.6401	196	0.0942	380
639633034	Leuconostoc mesenteroides mesenteroides ATCC 8293	Finished	Bacteria	639633034	203120	Firmicutes	Bacilli	Lactobacillales	Leuconostocaceae	Leuconostoc	2090	2005	0.9593	85	12	4	4	0	4	0	71	2	0	0	0	0	1583	0.7574	352	0.1684	70	0.0335	154	0.0737	140	0.067	1865	0.8923	1807	0.8646	888	0.4249	1547	0.7402	1519	0.7268	162	0.0775	589
637000299	Streptococcus pyogenes MGAS8232	Finished	Bacteria	637000299	186103	Firmicutes	Bacilli	Lactobacillales	Streptococcaceae	Streptococcus	2094	1845	0.8811	249	30	18	6	0	6	0	134	85	0	0	0	0	1086	0.5186	752	0.3591	7	0.0033	171	0.0817	145	0.0692	1700	0.8118	1823	0.8706	685	0.3271	1381	0.6595	1374	0.6562	140	0.0669	426
637000341	Wolinella succinogenes DSM 1740	Finished	Bacteria	637000341	273121	Proteobacteria	Epsilonproteobacteria	Campylobacterales	Helicobacteraceae	Wolinella	2096	2043	0.9747	53	9	3	3	0	3	0	40	4	0	0	0	0	1276	0.6088	737	0.3516	30	0.0143	309	0.1474	273	0.1302	1770	0.8445	1939	0.9251	789	0.3764	1639	0.782	1556	0.7424	153	0.073	195
637000203	Pasteurella multocida multocida Pm70	Finished	Bacteria	637000203	272843	Proteobacteria	Gammaproteobacteria	Pasteurellales	Pasteurellaceae	Pasteurella	2100	2015	0.9595	85	20	8	6	0	6	0	57	8	0	0	0	0	1124	0.5352	884	0.421	7	0.0033	286	0.1362	246	0.1171	1769	0.8424	1970	0.9381	729	0.3471	1819	0.8662	1740	0.8286	202	0.0962	497
637000349	Xylella fastidiosa Temecula1	Finished	Bacteria	637000349	183190	Proteobacteria	Gammaproteobacteria	Xanthomonadales	Xanthomonadaceae	Xylella	2102	2041	0.971	61	6	2	2	0	2	0	49	6	5	0.0024	0	0	1291	0.6142	747	0.3554	3	0.0014	201	0.0956	173	0.0823	1868	0.8887	1969	0.9367	734	0.3492	1560	0.7422	1468	0.6984	181	0.0861	463
640069302	Actinobacillus pleuropneumoniae L20	Finished	Bacteria	640069302	416269	Proteobacteria	Gammaproteobacteria	Pasteurellales	Pasteurellaceae	Actinobacillus	2106	2026	0.962	80	18	6	6	0	6	0	62	0	14	0.0066	0	0	1478	0.7018	547	0.2597	1	0.0005	697	0.331	564	0.2678	1462	0.6942	2006	0.9525	775	0.368	1800	0.8547	1753	0.8324	270	0.1282	455
641228511	Thermotoga lettingae TMO	Finished	Bacteria	641228511	416591	Thermotogae	Thermotogae (class)	Thermotogales	Thermotogaceae	Thermotoga	2109	2057	0.9753	52	3	1	1	0	1	0	46	3	17	0.0081	0	0	1380	0.6543	0	0	677	0.321	284	0.1347	228	0.1081	1829	0.8672	1993	0.945	1005	0.4765	1751	0.8303	1681	0.7971	631	0.2992	595
640753010	Campylobacter curvus 525.92	Finished	Bacteria	640753010	360105	Proteobacteria	Epsilonproteobacteria	Campylobacterales	Campylobacteraceae	Campylobacter	2114	2044	0.9669	70	15	3	4	0	8	0	46	9	113	0.0535	0	0	1479	0.6996	443	0.2096	122	0.0577	500	0.2365	406	0.1921	1638	0.7748	1843	0.8718	671	0.3174	1480	0.7001	1378	0.6518	595	0.2815	497
641228498	Neisseria meningitidis 053442	Finished	Bacteria	641228498	374833	Proteobacteria	Betaproteobacteria	Neisseriales	Neisseriaceae	Neisseria	2116	2045	0.9664	71	12	4	4	0	4	0	59	0	25	0.0118	0	0	1419	0.6706	0	0	626	0.2958	233	0.1101	205	0.0969	1840	0.8696	2011	0.9504	686	0.3242	1548	0.7316	1409	0.6659	596	0.2817	387
637000286	Streptococcus agalactiae A909	Finished	Bacteria	637000286	205921	Firmicutes	Bacilli	Lactobacillales	Streptococcaceae	Streptococcus	2129	2027	0.9521	102	21	7	7	0	7	0	80	1	31	0.0146	0	0	1508	0.7083	509	0.2391	10	0.0047	406	0.1907	332	0.1559	1695	0.7961	1991	0.9352	845	0.3969	1590	0.7468	1615	0.7586	151	0.0709	509
640753028	Francisella tularensis holarctica FTA	Finished	Bacteria	640753028	458234	Proteobacteria	Gammaproteobacteria	Thiotrichales	Francisellaceae	Francisella	2131	2079	0.9756	52	10	4	3	0	3	0	38	4	0	0	0	0	1577	0.74	490	0.2299	12	0.0056	401	0.1882	344	0.1614	1735	0.8142	1894	0.8888	800	0.3754	1448	0.6795	1233	0.5786	435	0.2041	537
640427129	Polynucleobacter sp. QLW-P1DMWA-1	Finished	Bacteria	640427129	312153	Proteobacteria	Betaproteobacteria	Burkholderiales	Burkholderiaceae	Polynucleobacter	2132	2088	0.9794	44	3	1	1	0	1	0	38	3	11	0.0052	0	0	1639	0.7688	395	0.1853	54	0.0253	401	0.1881	351	0.1646	1737	0.8147	1990	0.9334	820	0.3846	1719	0.8063	1628	0.7636	284	0.1332	534
637000205	Pelodictyon luteolum DSM 273	Finished	Bacteria	637000205	319225	Chlorobi	Chlorobia	Chlorobiales	Chlorobiaceae	Pelodictyon	2137	2083	0.9747	54	6	2	2	0	2	0	48	0	0	0	0	0	1465	0.6855	609	0.285	9	0.0042	352	0.1647	288	0.1348	1795	0.84	2041	0.9551	862	0.4034	1611	0.7539	1585	0.7417	170	0.0796	474
637000289	Streptococcus pneumoniae R6	Finished	Bacteria	637000289	171101	Firmicutes	Bacilli	Lactobacillales	Streptococcaceae	Streptococcus	2139	2043	0.9551	96	12	4	4	0	4	0	58	26	0	0	0	0	1178	0.5507	864	0.4039	1	0.0005	501	0.2342	406	0.1898	1637	0.7653	2019	0.9439	849	0.3969	1584	0.7405	1524	0.7125	127	0.0594	490
640753055	Streptococcus gordonii Challis CH1	Finished	Bacteria	640753055	467705	Firmicutes	Bacilli	Lactobacillales	Streptococcaceae	Streptococcus	2149	2076	0.966	73	12	4	4	0	4	0	59	2	25	0.0116	0	0	1555	0.7236	448	0.2085	73	0.034	614	0.2857	522	0.2429	1554	0.7231	1956	0.9102	851	0.396	1577	0.7338	1551	0.7217	409	0.1903	598
637000117	Fusobacterium nucleatum nucleatum ATCC 25586	Finished	Bacteria	637000117	190304	Fusobacteria	Fusobacteria (class)	Fusobacterales	Fusobacteriaceae	Fusobacterium	2155	2067	0.9592	88	25	5	10	0	0	0	47	16	0	0	0	0	1466	0.6803	565	0.2622	36	0.0167	638	0.2961	515	0.239	1552	0.7202	1911	0.8868	906	0.4204	1531	0.7104	1431	0.664	102	0.0473	479
637000326	Thiomicrospira denitrificans ATCC 33889	Finished	Bacteria	637000326	326298	Proteobacteria	Epsilonproteobacteria	Campylobacterales	Helicobacteraceae	Thiomicrospira	2163	2104	0.9727	59	12	4	4	0	4	0	44	3	7	0.0032	0	0	1499	0.693	590	0.2728	15	0.0069	293	0.1355	247	0.1142	1857	0.8585	1994	0.9219	793	0.3666	1597	0.7383	1511	0.6986	124	0.0573	484
641228478	Bartonella tribocorum CIP 105476	Finished	Bacteria	641228478	382640	Proteobacteria	Alphaproteobacteria	Rhizobiales	Bartonellaceae	Bartonella	2169	2121	0.9779	48	6	2	2	0	2	0	42	0	29	0.0134	0	0	1083	0.4993	0	0	1038	0.4786	414	0.1909	333	0.1535	1788	0.8243	1911	0.8811	1221	0.5629	1423	0.6561	1332	0.6141	541	0.2494	450
637000143	Lactobacillus salivarius salivarius UCC118	Finished	Bacteria	637000143	362948	Firmicutes	Bacilli	Lactobacillales	Lactobacillaceae	Lactobacillus	2172	2073	0.9544	99	21	7	7	0	7	0	78	0	56	0.0258	0	0	1384	0.6372	598	0.2753	91	0.0419	589	0.2712	480	0.221	1593	0.7334	1804	0.8306	833	0.3835	1476	0.6796	1467	0.6754	115	0.0529	498
637000086	Coxiella burnetii RSA 493	Finished	Bacteria	637000086	227377	Proteobacteria	Gammaproteobacteria	Legionellales	Coxiellaceae	Coxiella	2174	2122	0.9761	52	3	1	1	0	1	0	42	7	70	0.0322	0	0	1138	0.5235	874	0.402	110	0.0506	382	0.1757	328	0.1509	1794	0.8252	1954	0.8988	585	0.2691	1256	0.5777	1241	0.5708	139	0.0639	465
640427127	Orientia tsutsugamushi Boryong	Finished	Bacteria	640427127	357244	Proteobacteria	Alphaproteobacteria	Rickettsiales	Rickettsiaceae	Orientia	2178	2141	0.983	37	3	1	1	0	1	0	34	0	959	0.4403	0	0	837	0.3843	923	0.4238	381	0.1749	198	0.0909	156	0.0716	1985	0.9114	863	0.3962	622	0.2856	697	0.32	821	0.377	59	0.0271	270
640753009	Campylobacter concisus 13826	Finished	Bacteria	640753009	360104	Proteobacteria	Epsilonproteobacteria	Campylobacterales	Campylobacteraceae	Campylobacter	2180	2121	0.9729	59	9	3	3	0	3	0	46	4	136	0.0624	0	0	1470	0.6743	549	0.2518	102	0.0468	526	0.2413	439	0.2014	1682	0.7716	1850	0.8486	737	0.3381	1412	0.6477	1323	0.6069	611	0.2803	500
637000085	Corynebacterium jeikeium K411	Finished	Bacteria	637000085	306537	Actinobacteria	Actinobacteria (class)	Actinomycetales	Corynebacteriaceae	Corynebacterium	2185	2120	0.9703	65	9	3	2	0	3	0	50	6	0	0	0	0	1287	0.589	823	0.3767	10	0.0046	461	0.211	387	0.1771	1733	0.7931	1953	0.8938	833	0.3812	1559	0.7135	1541	0.7053	182	0.0833	548
640753001	Actinobacillus succinogenes 130Z	Finished	Bacteria	640753001	339671	Proteobacteria	Gammaproteobacteria	Pasteurellales	Pasteurellaceae	Actinobacillus	2199	2117	0.9627	82	19	7	6	0	6	0	60	3	38	0.0173	0	0	1768	0.804	342	0.1555	7	0.0032	486	0.221	404	0.1837	1713	0.779	2085	0.9482	824	0.3747	1899	0.8636	1842	0.8377	547	0.2487	389
637000226	Psychrobacter arcticus 273-4	Finished	Bacteria	637000226	259536	Proteobacteria	Gammaproteobacteria	Pseudomonadales	Moraxellaceae	Psychrobacter	2214	2147	0.9697	67	12	4	4	0	4	0	49	6	27	0.0122	0	0	1456	0.6576	681	0.3076	10	0.0045	535	0.2416	465	0.21	1682	0.7597	2065	0.9327	642	0.29	1694	0.7651	1624	0.7335	188	0.0849	471
637000139	Lactobacillus delbrueckii bulgaricus ATCC 11842	Finished	Bacteria	637000139	390333	Firmicutes	Bacilli	Lactobacillales	Lactobacillaceae	Lactobacillus	2216	2094	0.9449	122	27	9	9	0	9	0	95	0	532	0.2401	0	0	964	0.435	933	0.421	197	0.0889	384	0.1733	310	0.1399	1784	0.8051	1683	0.7595	595	0.2685	1153	0.5203	1247	0.5627	134	0.0605	389
639633001	Acidothermus cellulolyticus 11B	Finished	Bacteria	639633001	351607	Actinobacteria	Actinobacteria (class)	Actinomycetales	Acidothermaceae	Acidothermus	2217	2161	0.9747	56	3	1	1	0	1	0	46	7	4	0.0018	0	0	1676	0.756	471	0.2124	14	0.0063	358	0.1615	306	0.138	1855	0.8367	2049	0.9242	979	0.4416	1705	0.7691	1686	0.7605	184	0.083	517
637000189	Neisseria meningitidis MC58	Finished	Bacteria	637000189	122586	Proteobacteria	Betaproteobacteria	Neisseriales	Neisseriaceae	Neisseria	2226	2143	0.9627	83	12	4	4	0	4	0	59	12	80	0.0359	0	0	1231	0.553	791	0.3553	121	0.0544	465	0.2089	390	0.1752	1753	0.7875	1923	0.8639	670	0.301	1536	0.69	1477	0.6635	198	0.0889	408
637000190	Neisseria meningitidis Z2491	Finished	Bacteria	637000190	122587	Proteobacteria	Betaproteobacteria	Neisseriales	Neisseriaceae	Neisseria	2227	2145	0.9632	82	12	4	4	0	4	0	58	12	80	0.0359	0	0	1315	0.5905	738	0.3314	92	0.0413	473	0.2124	397	0.1783	1748	0.7849	1998	0.8972	649	0.2914	1546	0.6942	1462	0.6565	209	0.0938	406
637000285	Streptococcus agalactiae 2603V/R	Finished	Bacteria	637000285	208435	Firmicutes	Bacilli	Lactobacillales	Streptococcaceae	Streptococcus	2243	2124	0.9469	119	21	7	7	0	7	0	80	18	0	0	0	0	1432	0.6384	654	0.2916	38	0.0169	183	0.0816	155	0.0691	1969	0.8778	2060	0.9184	853	0.3803	1592	0.7098	1606	0.716	157	0.07	543
640069325	Prochlorococcus marinus NATL1A	Finished	Bacteria	640069325	167555	Cyanobacteria	unclassified	Prochlorales	Prochlorococcaceae	Prochlorococcus	2247	2204	0.9809	43	3	1	1	0	1	0	38	2	11	0.0049	0	0	1163	0.5176	826	0.3676	215	0.0957	543	0.2417	465	0.2069	1739	0.7739	1937	0.862	650	0.2893	1182	0.526	1198	0.5332	148	0.0659	592
637000287	Streptococcus agalactiae NEM316	Finished	Bacteria	637000287	211110	Firmicutes	Bacilli	Lactobacillales	Streptococcaceae	Streptococcus	2254	2134	0.9468	120	21	7	7	0	7	0	80	19	40	0.0177	0	0	445	0.1974	1658	0.7356	31	0.0138	185	0.0821	161	0.0714	1973	0.8753	1967	0.8727	979	0.4343	1582	0.7019	1604	0.7116	190	0.0843	580
640427146	Streptococcus suis 05ZYH33	Finished	Bacteria	640427146	391295	Firmicutes	Bacilli	Lactobacillales	Streptococcaceae	Streptococcus	2254	2186	0.9698	68	12	4	4	0	4	0	56	0	0	0	0	0	1616	0.7169	555	0.2462	15	0.0067	173	0.0768	153	0.0679	2033	0.902	2091	0.9277	786	0.3487	1636	0.7258	1519	0.6739	198	0.0878	551
637000325	Thiomicrospira crunogena XCL-2	Finished	Bacteria	637000325	317025	Proteobacteria	Gammaproteobacteria	Thiotrichales	Piscirickettsiaceae	Thiomicrospira	2255	2200	0.9756	55	9	3	3	0	3	0	43	3	8	0.0035	0	0	1628	0.722	549	0.2435	23	0.0102	361	0.1601	313	0.1388	1887	0.8368	2077	0.9211	821	0.3641	1785	0.7916	1690	0.7494	213	0.0945	528
640753021	Coxiella burnetii Dugway 7E9-12	Finished	Bacteria	640753021	382253	Proteobacteria	Gammaproteobacteria	Legionellales	Coxiellaceae	Coxiella	2257	2209	0.9787	48	4	1	1	0	2	0	42	2	84	0.0372	0	0	1283	0.5685	847	0.3753	79	0.035	461	0.2043	386	0.171	1823	0.8077	2086	0.9242	761	0.3372	1365	0.6048	1290	0.5716	442	0.1958	530
640427147	Streptococcus suis 98HAH33	Finished	Bacteria	640427147	391296	Firmicutes	Bacilli	Lactobacillales	Streptococcaceae	Streptococcus	2257	2189	0.9699	68	12	4	4	0	4	0	56	0	0	0	0	0	1607	0.712	565	0.2503	17	0.0075	172	0.0762	150	0.0665	2039	0.9034	2092	0.9269	789	0.3496	1612	0.7142	1532	0.6788	196	0.0868	540
641228487	Coxiella burnetii RSA 331	Finished	Bacteria	641228487	360115	Proteobacteria	Gammaproteobacteria	Legionellales	Coxiellaceae	Coxiella	2262	2212	0.9779	50	5	1	1	0	3	0	41	4	237	0.1048	0	0	1196	0.5287	0	0	1016	0.4492	439	0.1941	367	0.1622	1845	0.8156	2070	0.9151	726	0.321	1319	0.5831	1248	0.5517	535	0.2365	495
637000322	Thermus thermophilus HB27	Finished	Bacteria	637000322	262724	Deinococcus-Thermus	Deinococci	Thermales	Thermaceae	Thermus	2272	2210	0.9727	62	6	2	2	0	2	0	47	9	0	0	0	0	1464	0.6444	733	0.3226	13	0.0057	616	0.2711	504	0.2218	1706	0.7509	2135	0.9397	1005	0.4423	1742	0.7667	1681	0.7399	185	0.0814	467
637000290	Streptococcus pneumoniae TIGR4	Finished	Bacteria	637000290	170187	Firmicutes	Bacilli	Lactobacillales	Streptococcaceae	Streptococcus	2295	2200	0.9586	95	12	0	0	0	0	0	58	25	106	0.0462	0	0	1360	0.5926	814	0.3547	26	0.0113	193	0.0841	166	0.0723	2034	0.8863	2121	0.9242	822	0.3582	1542	0.6719	1569	0.6837	131	0.0571	489
639633027	Lactobacillus brevis ATCC 367	Finished	Bacteria	639633027	387344	Firmicutes	Bacilli	Lactobacillales	Lactobacillaceae	Lactobacillus	2300	2218	0.9643	82	16	5	5	0	5	0	65	1	0	0	0	0	1706	0.7417	430	0.187	82	0.0357	155	0.0674	128	0.0557	2090	0.9087	1997	0.8683	1015	0.4413	1678	0.7296	1639	0.7126	195	0.0848	626
637000323	Thermus thermophilus HB8	Finished	Bacteria	637000323	300852	Deinococcus-Thermus	Deinococci	Thermales	Thermaceae	Thermus	2300	2238	0.973	62	6	2	2	0	2	0	47	9	0	0	0	0	1432	0.6226	796	0.3461	10	0.0043	197	0.0857	176	0.0765	2062	0.8965	2158	0.9383	1020	0.4435	1748	0.76	1673	0.7274	200	0.087	455
637000073	Chlorobium tepidum TLS	Finished	Bacteria	637000073	194439	Chlorobi	Chlorobia	Chlorobiales	Chlorobiaceae	Chlorobium	2317	2252	0.9719	65	6	2	2	0	2	0	50	9	0	0	0	0	1292	0.5576	650	0.2805	310	0.1338	159	0.0686	143	0.0617	2109	0.9102	1881	0.8118	697	0.3008	1502	0.6483	1475	0.6366	154	0.0665	460
640753004	Arcobacter butzleri RM4018	Finished	Bacteria	640753004	367737	Proteobacteria	Epsilonproteobacteria	Campylobacterales	Campylobacteraceae	Arcobacter	2332	2263	0.9704	69	15	5	5	0	5	0	54	0	4	0.0017	0	0	1465	0.6282	745	0.3195	53	0.0227	619	0.2654	522	0.2238	1741	0.7466	2110	0.9048	930	0.3988	1733	0.7431	1634	0.7007	551	0.2363	394
637000211	Prochlorococcus marinus MIT 9313	Finished	Bacteria	637000211	74547	Cyanobacteria	unclassified	Prochlorales	Prochlorococcaceae	Prochlorococcus	2345	2275	0.9701	70	20	4	4	0	4	0	44	6	6	0.0026	0	0	1472	0.6277	776	0.3309	27	0.0115	516	0.22	449	0.1915	1826	0.7787	2153	0.9181	724	0.3087	1440	0.6141	1473	0.6281	200	0.0853	527
640069334	Streptococcus sanguinis SK36	Finished	Bacteria	640069334	388919	Firmicutes	Bacilli	Lactobacillales	Streptococcaceae	Streptococcus	2346	2272	0.9685	74	12	4	4	0	4	0	61	1	2	0.0009	0	0	1636	0.6974	568	0.2421	68	0.029	676	0.2882	571	0.2434	1701	0.7251	2133	0.9092	1020	0.4348	1707	0.7276	1697	0.7234	209	0.0891	666
637000149	Leifsonia xyli xyli CTCB07	Finished	Bacteria	637000149	281090	Actinobacteria	Actinobacteria (class)	Actinomycetales	Microbacteriaceae	Leifsonia	2358	2301	0.9758	57	3	1	1	0	1	0	45	9	271	0.1149	0	0	1347	0.5712	872	0.3698	82	0.0348	131	0.0556	114	0.0483	2187	0.9275	1982	0.8405	762	0.3232	1425	0.6043	1513	0.6416	168	0.0712	504
637000311	Synechococcus sp. CC9902	Finished	Bacteria	637000311	316279	Cyanobacteria	unclassified	Chroococcales	unclassified	Synechococcus	2358	2307	0.9784	51	6	2	2	0	2	0	45	0	0	0	0	0	1364	0.5785	924	0.3919	19	0.0081	342	0.145	291	0.1234	2016	0.855	2260	0.9584	679	0.288	1459	0.6187	1482	0.6285	368	0.1561	489
637000215	Propionibacterium acnes KPA171202	Finished	Bacteria	637000215	267747	Actinobacteria	Actinobacteria (class)	Actinomycetales	Propionibacteriaceae	Propionibacterium	2385	2313	0.9698	72	9	3	3	0	3	0	45	18	16	0.0067	0	0	1649	0.6914	583	0.2444	81	0.034	528	0.2214	457	0.1916	1856	0.7782	2049	0.8591	829	0.3476	1689	0.7082	1634	0.6851	179	0.0751	582
637000082	Corynebacterium diphtheriae NCTC 13129	Finished	Bacteria	637000082	257309	Actinobacteria	Actinobacteria (class)	Actinomycetales	Corynebacteriaceae	Corynebacterium	2393	2316	0.9678	77	15	5	5	0	5	0	54	8	44	0.0184	0	0	1383	0.5779	819	0.3422	114	0.0476	321	0.1341	288	0.1204	2028	0.8475	2079	0.8688	732	0.3059	1576	0.6586	1567	0.6548	223	0.0932	600
637000144	Lactococcus lactis lactis Il1403	Finished	Bacteria	637000144	272623	Firmicutes	Bacilli	Lactobacillales	Streptococcaceae	Lactococcus	2426	2322	0.9571	104	18	6	6	0	6	0	61	25	1	0.0004	0	0	1466	0.6043	843	0.3475	13	0.0054	445	0.1834	374	0.1542	1948	0.803	2190	0.9027	1092	0.4501	1757	0.7242	1756	0.7238	186	0.0767	606
639633021	Clostridium novyi NT	Finished	Bacteria	639633021	386415	Firmicutes	Clostridia	Clostridiales	Clostridiaceae	Clostridium	2436	2325	0.9544	111	29	9	10	0	10	0	81	1	0	0	0	0	1782	0.7315	497	0.204	46	0.0189	458	0.188	389	0.1597	1936	0.7947	2174	0.8924	1128	0.4631	1762	0.7233	1722	0.7069	130	0.0534	622
639633026	Halorhodospira halophila SL1	Finished	Bacteria	639633026	349124	Proteobacteria	Gammaproteobacteria	Chromatiales	Ectothiorhodospiraceae	Halorhodospira	2462	2407	0.9777	55	6	2	2	0	2	0	46	3	0	0	0	0	1905	0.7738	485	0.197	17	0.0069	415	0.1686	356	0.1446	2051	0.8331	2292	0.931	1057	0.4293	1977	0.803	1891	0.7681	270	0.1097	554
637000156	Mannheimia succiniciproducens MBEL55E	Finished	Bacteria	637000156	221988	Proteobacteria	Gammaproteobacteria	Pasteurellales	Pasteurellaceae	Mannheimia	2475	2380	0.9616	95	19	7	6	0	6	0	60	16	0	0	0	0	1492	0.6028	631	0.2549	257	0.1038	293	0.1184	252	0.1018	2128	0.8598	2065	0.8343	810	0.3273	1882	0.7604	1809	0.7309	212	0.0857	529
640427134	Psychrobacter sp. PRwf-1	Finished	Bacteria	640427134	349106	Proteobacteria	Gammaproteobacteria	Pseudomonadales	Moraxellaceae	Psychrobacter	2477	2402	0.9697	75	15	5	5	0	5	0	57	3	17	0.0069	0	0	1844	0.7444	511	0.2063	47	0.019	411	0.1659	339	0.1369	2063	0.8329	2266	0.9148	995	0.4017	1939	0.7828	1844	0.7444	217	0.0876	528
637000123	Granulobacter bethesdensis CGDNIH1	Finished	Bacteria	637000123	391165	Proteobacteria	Alphaproteobacteria	Rhodospirillales	Acetobacteraceae	Granulobacter	2498	2437	0.9756	61	9	3	3	0	3	0	52	0	0	0	0	0	1832	0.7334	511	0.2046	94	0.0376	885	0.3543	765	0.3062	1672	0.6693	2247	0.8995	846	0.3387	1907	0.7634	1802	0.7214	228	0.0913	520
640753027	Flavobacterium psychrophilum JIP02/86	Finished	Bacteria	640753027	402612	Bacteroidetes	Flavobacteria	Flavobacteriales	Flavobacteriaceae	Flavobacterium	2499	2432	0.9732	67	18	6	6	0	6	0	49	0	20	0.008	0	0	1436	0.5746	902	0.3609	94	0.0376	620	0.2481	527	0.2109	1905	0.7623	2261	0.9048	909	0.3637	1544	0.6178	1489	0.5958	706	0.2825	520
640753056	Sulfurovum sp. NBC37-1	Finished	Bacteria	640753056	387093	Proteobacteria	Epsilonproteobacteria	Sulfurovum	unclassified	Sulfurovum	2518	2465	0.979	53	9	3	3	0	3	0	44	0	27	0.0107	0	0	1333	0.5294	1055	0.419	77	0.0306	537	0.2133	464	0.1843	2001	0.7947	2258	0.8967	1058	0.4202	1740	0.691	1663	0.6604	730	0.2899	629
637000320	Thermosynechococcus elongatus BP-1	Finished	Bacteria	637000320	197221	Cyanobacteria	unclassified	Chroococcales	unclassified	Thermosynechococcus	2554	2476	0.9695	78	3	1	1	0	1	0	42	33	0	0	0	0	1399	0.5478	1035	0.4052	42	0.0164	207	0.081	184	0.072	2292	0.8974	2305	0.9025	1024	0.4009	1765	0.6911	1771	0.6934	159	0.0623	619
637000080	Clostridium tetani E88	Finished	Bacteria	637000080	212717	Firmicutes	Clostridia	Clostridiales	Clostridiaceae	Clostridium	2558	2432	0.9507	126	18	6	6	0	6	0	54	54	0	0	0	0	1851	0.7236	574	0.2244	7	0.0027	586	0.2291	473	0.1849	1959	0.7658	2328	0.9101	1262	0.4934	1853	0.7244	1825	0.7134	166	0.0649	722
640069315	Lactococcus lactis cremoris MG1363	Finished	Bacteria	640069315	416870	Firmicutes	Bacilli	Lactobacillales	Streptococcaceae	Lactococcus	2580	2511	0.9733	69	7	0	1	0	6	0	62	0	77	0.0298	0	0	1649	0.6391	796	0.3085	66	0.0256	693	0.2686	584	0.2264	1927	0.7469	2287	0.8864	1134	0.4395	1802	0.6984	1840	0.7132	180	0.0698	602
637000227	Psychrobacter cryohalolentis K5	Finished	Bacteria	637000227	335284	Proteobacteria	Gammaproteobacteria	Pseudomonadales	Moraxellaceae	Psychrobacter	2581	2515	0.9744	66	12	4	4	0	4	0	48	6	4	0.0015	0	0	1891	0.7327	618	0.2394	6	0.0023	420	0.1627	354	0.1372	2161	0.8373	2451	0.9496	975	0.3778	2045	0.7923	1940	0.7516	237	0.0918	607
640427148	Synechococcus sp. RCC307	Finished	Bacteria	640427148	316278	Cyanobacteria	unclassified	Chroococcales	unclassified	Synechococcus	2583	2535	0.9814	48	3	1	1	0	1	0	42	3	0	0	0	0	1621	0.6276	759	0.2938	155	0.06	569	0.2203	488	0.1889	2047	0.7925	2278	0.8819	825	0.3194	1541	0.5966	1552	0.6009	263	0.1018	591
637000307	Synechococcus elongatus PCC 6301	Finished	Bacteria	637000307	269084	Cyanobacteria	unclassified	Chroococcales	unclassified	Synechococcus	2584	2527	0.9779	57	6	2	2	0	2	0	45	6	0	0	0	0	1369	0.5298	1157	0.4478	1	0.0004	205	0.0793	182	0.0704	2345	0.9075	2516	0.9737	956	0.37	1833	0.7094	1831	0.7086	216	0.0836	601
640427149	Synechococcus sp. WH 7803	Finished	Bacteria	640427149	32051	Cyanobacteria	unclassified	Chroococcales	unclassified	Synechococcus	2586	2533	0.9795	53	6	2	2	0	2	0	44	3	0	0	0	0	1644	0.6357	853	0.3299	36	0.0139	564	0.2181	483	0.1868	2050	0.7927	2448	0.9466	853	0.3299	1584	0.6125	1584	0.6125	275	0.1063	643
637000314	Synechococcus sp. WH 8102	Finished	Bacteria	637000314	84588	Cyanobacteria	unclassified	Chroococcales	unclassified	Synechococcus	2586	2528	0.9776	58	8	2	2	0	2	0	44	6	9	0.0035	0	0	1341	0.5186	1149	0.4443	38	0.0147	584	0.2258	503	0.1945	2025	0.7831	2377	0.9192	852	0.3295	1560	0.6032	1571	0.6075	410	0.1585	492
639633031	Lactococcus lactis cremoris SK11	Finished	Bacteria	639633031	272622	Firmicutes	Bacilli	Lactobacillales	Streptococcaceae	Lactococcus	2588	2504	0.9675	84	21	7	7	0	6	0	62	1	0	0	0	0	1837	0.7098	600	0.2318	67	0.0259	195	0.0753	171	0.0661	2333	0.9015	2255	0.8713	1180	0.456	1759	0.6797	1831	0.7075	174	0.0672	590
637000281	Staphylococcus epidermidis ATCC 12228	Finished	Bacteria	637000281	176280	Firmicutes	Bacilli	Bacillales	Staphylococcaceae	Staphylococcus	2601	2485	0.9554	116	16	6	5	0	5	0	60	40	0	0	0	0	1494	0.5744	926	0.356	65	0.025	225	0.0865	203	0.078	2282	0.8774	2311	0.8885	1074	0.4129	1847	0.7101	1822	0.7005	135	0.0519	623
637000270	Sodalis glossinidius morsitans	Finished	Bacteria	637000270	343509	Proteobacteria	Gammaproteobacteria	Enterobacteriales	Enterobacteriaceae	Sodalis	2607	2516	0.9651	91	22	8	7	0	7	0	69	0	0	0	0	0	1594	0.6114	899	0.3448	23	0.0088	292	0.112	243	0.0932	2273	0.8719	2343	0.8987	968	0.3713	1925	0.7384	1925	0.7384	186	0.0713	486
637000167	Moorella thermoacetica ATCC 39073	Finished	Bacteria	637000167	264732	Firmicutes	Clostridia	Thermoanaerobacteriales	Thermoanaerobacteriaceae	Moorella	2615	2523	0.9648	92	3	1	1	0	1	0	51	38	58	0.0222	0	0	1834	0.7013	665	0.2543	24	0.0092	366	0.14	306	0.117	2217	0.8478	2385	0.912	1307	0.4998	2008	0.7679	1974	0.7549	159	0.0608	570
637000195	Nitrosomonas europaea ATCC 19718	Finished	Bacteria	637000195	228410	Proteobacteria	Betaproteobacteria	Nitrosomonadales	Nitrosomonadaceae	Nitrosomonas	2628	2572	0.9787	56	4	1	1	0	1	0	41	11	111	0.0422	0	0	1789	0.6807	754	0.2869	29	0.011	617	0.2348	518	0.1971	2054	0.7816	2369	0.9014	1067	0.406	1995	0.7591	1909	0.7264	268	0.102	582
637000284	Staphylococcus saprophyticus saprophyticus ATCC 15305	Finished	Bacteria	637000284	342451	Firmicutes	Bacilli	Bacillales	Staphylococcaceae	Staphylococcus	2638	2514	0.953	124	20	8	6	0	6	0	61	43	0	0	0	0	1744	0.6611	714	0.2707	56	0.0212	221	0.0838	198	0.0751	2316	0.8779	2356	0.8931	1152	0.4367	2042	0.7741	1949	0.7388	154	0.0584	672
637000316	Syntrophomonas wolfei wolfei Goettingen	Finished	Bacteria	637000316	335541	Firmicutes	Clostridia	Clostridiales	Syntrophomonadaceae	Syntrophomonas	2642	2574	0.9743	68	19	13	3	0	3	0	46	3	70	0.0265	0	0	1507	0.5704	1002	0.3793	65	0.0246	311	0.1177	264	0.0999	2310	0.8743	2320	0.8781	1238	0.4686	1932	0.7313	1857	0.7029	150	0.0568	537
637000272	Staphylococcus aureus RF122	Finished	Bacteria	637000272	273036	Firmicutes	Bacilli	Bacillales	Staphylococcaceae	Staphylococcus	2655	2579	0.9714	76	16	6	5	0	5	0	60	0	64	0.0241	0	0	1782	0.6712	760	0.2863	37	0.0139	659	0.2482	568	0.2139	2011	0.7574	2497	0.9405	1107	0.4169	1903	0.7168	1960	0.7382	253	0.0953	679
637000196	Nitrosomonas eutropha C71	Finished	Bacteria	637000196	335283	Proteobacteria	Betaproteobacteria	Nitrosomonadales	Nitrosomonadaceae	Nitrosomonas	2686	2639	0.9825	47	3	1	1	0	1	0	41	3	89	0.0331	0	0	1972	0.7342	649	0.2416	18	0.0067	421	0.1567	353	0.1314	2286	0.8511	2390	0.8898	1127	0.4196	1952	0.7267	1869	0.6958	239	0.089	630
640753054	Staphylococcus aureus aureus Newman	Finished	Bacteria	640753054	426430	Firmicutes	Bacilli	Bacillales	Staphylococcaceae	Staphylococcus	2687	2614	0.9728	73	16	6	5	0	5	0	56	1	0	0	0	0	1564	0.5821	1037	0.3859	13	0.0048	236	0.0878	217	0.0808	2397	0.8921	2551	0.9494	1334	0.4965	1974	0.7346	2013	0.7492	539	0.2006	676
637000280	Staphylococcus aureus aureus USA300	Finished	Bacteria	637000280	367830	Firmicutes	Bacilli	Bacillales	Staphylococcaceae	Staphylococcus	2690	2620	0.974	70	16	6	5	0	5	0	53	1	16	0.0059	0	0	1852	0.6885	766	0.2848	2	0.0007	656	0.2439	556	0.2067	2064	0.7673	2614	0.9717	1247	0.4636	2012	0.748	2077	0.7721	242	0.09	666
637000282	Staphylococcus epidermidis RP62A	Finished	Bacteria	637000282	176279	Firmicutes	Bacilli	Bacillales	Staphylococcaceae	Staphylococcus	2702	2583	0.956	119	19	6	6	0	6	0	61	39	57	0.0211	0	0	1681	0.6221	796	0.2946	106	0.0392	477	0.1765	402	0.1488	2181	0.8072	2350	0.8697	1041	0.3853	1870	0.6921	1847	0.6836	125	0.0463	617
637000060	Carboxydothermus hydrogenoformans Z-2901	Finished	Bacteria	637000060	246194	Firmicutes	Clostridia	Clostridiales	Peptococcaceae	Carboxydothermus	2703	2640	0.9767	63	12	4	4	0	4	0	50	1	20	0.0074	0	0	1766	0.6533	621	0.2297	253	0.0936	471	0.1743	408	0.1509	2232	0.8257	2238	0.828	1101	0.4073	1898	0.7022	1865	0.69	152	0.0562	134
637000136	Idiomarina loihiensis L2TR	Finished	Bacteria	637000136	283942	Proteobacteria	Gammaproteobacteria	Alteromonadales	Idiomarinaceae	Idiomarina	2704	2628	0.9719	76	12	4	4	0	4	0	56	8	0	0	0	0	2228	0.824	391	0.1446	9	0.0033	253	0.0936	210	0.0777	2418	0.8942	2546	0.9416	1033	0.382	2133	0.7888	2082	0.77	598	0.2212	648
637000308	Synechococcus elongatus PCC 7942	Finished	Bacteria	637000308	1140	Cyanobacteria	unclassified	Chroococcales	unclassified	Synechococcus	2715	2662	0.9805	53	6	2	2	0	2	0	44	3	0	0	0	0	1576	0.5805	1059	0.3901	27	0.0099	381	0.1403	325	0.1197	2337	0.8608	2594	0.9554	1003	0.3694	1869	0.6884	1869	0.6884	256	0.0943	639
637000318	Thermoanaerobacter tengcongensis MB4	Finished	Bacteria	637000318	273068	Firmicutes	Clostridia	Thermoanaerobacteriales	Thermoanaerobacteriaceae	Thermoanaerobacter	2718	2614	0.9617	104	12	4	4	0	4	0	55	37	26	0.0096	0	0	1755	0.6457	787	0.2896	72	0.0265	249	0.0916	216	0.0795	2398	0.8823	2346	0.8631	1301	0.4787	1947	0.7163	1948	0.7167	242	0.089	658
637000278	Staphylococcus aureus aureus N315	Finished	Bacteria	637000278	158879	Firmicutes	Bacilli	Bacillales	Staphylococcaceae	Staphylococcus	2730	2620	0.9597	110	16	6	5	0	5	0	62	32	1	0.0004	0	0	924	0.3385	1695	0.6209	1	0.0004	255	0.0934	225	0.0824	2395	0.8773	2583	0.9462	1232	0.4513	2036	0.7458	2055	0.7527	245	0.0897	695
637000122	Gluconobacter oxydans 621H	Finished	Bacteria	637000122	290633	Proteobacteria	Alphaproteobacteria	Rhodospirillales	Acetobacteraceae	Gluconobacter	2740	2664	0.9723	76	12	4	4	0	4	0	50	14	0	0	0	0	1758	0.6416	819	0.2989	87	0.0318	666	0.2431	555	0.2026	2109	0.7697	2368	0.8642	1017	0.3712	1952	0.7124	1873	0.6836	310	0.1131	514
637000276	Staphylococcus aureus aureus MW2	Finished	Bacteria	637000276	196620	Firmicutes	Bacilli	Bacillales	Staphylococcaceae	Staphylococcus	2744	2632	0.9592	112	19	7	6	0	6	0	60	33	0	0	0	0	874	0.3185	1754	0.6392	4	0.0015	240	0.0875	222	0.0809	2410	0.8783	2621	0.9552	1177	0.4289	1973	0.719	2024	0.7376	256	0.0933	702
637000170	Mycobacterium leprae TN	Finished	Bacteria	637000170	272631	Actinobacteria	Actinobacteria (class)	Actinomycetales	Mycobacteriaceae	Mycobacterium	2749	2691	0.9789	58	3	0	0	0	0	0	45	10	1086	0.3951	0	0	1030	0.3747	909	0.3307	752	0.2736	223	0.0811	189	0.0688	2502	0.9101	1784	0.649	490	0.1782	1175	0.4274	1265	0.4602	116	0.0422	371
637000310	Synechococcus sp. CC9605	Finished	Bacteria	637000310	110662	Cyanobacteria	unclassified	Chroococcales	unclassified	Synechococcus	2756	2702	0.9804	54	6	2	2	0	2	0	45	3	57	0.0207	0	0	1401	0.5083	1225	0.4445	76	0.0276	352	0.1277	301	0.1092	2401	0.8712	2470	0.8962	895	0.3247	1556	0.5646	1556	0.5646	260	0.0943	530
637000273	Staphylococcus aureus aureus COL	Finished	Bacteria	637000273	93062	Firmicutes	Bacilli	Bacillales	Staphylococcaceae	Staphylococcus	2757	2652	0.9619	105	19	7	6	0	6	0	53	33	34	0.0123	0	0	1753	0.6358	874	0.317	25	0.0091	482	0.1748	414	0.1502	2238	0.8118	2625	0.9521	1164	0.4222	1954	0.7087	2012	0.7298	232	0.0841	686
640753053	Staphylococcus aureus aureus Mu3	Finished	Bacteria	640753053	418127	Firmicutes	Bacilli	Bacillales	Staphylococcaceae	Staphylococcus	2776	2698	0.9719	78	16	6	5	0	5	0	61	1	0	0	0	0	1015	0.3656	1681	0.6055	2	0.0007	240	0.0865	219	0.0789	2479	0.893	2676	0.964	1284	0.4625	2032	0.732	2065	0.7439	572	0.2061	706
637000275	Staphylococcus aureus aureus MSSA476	Finished	Bacteria	637000275	282459	Firmicutes	Bacilli	Bacillales	Staphylococcaceae	Staphylococcus	2789	2638	0.9459	151	57	14	12	0	12	0	60	34	40	0.0143	0	0	1569	0.5626	1066	0.3822	3	0.0011	406	0.1456	365	0.1309	2273	0.815	2623	0.9405	1163	0.417	1957	0.7017	2026	0.7264	242	0.0868	704
637000283	Staphylococcus haemolyticus JCSC1435	Finished	Bacteria	637000283	279808	Firmicutes	Bacilli	Bacillales	Staphylococcaceae	Staphylococcus	2795	2676	0.9574	119	16	6	5	0	5	0	59	44	0	0	0	0	887	0.3174	1677	0.6	112	0.0401	214	0.0766	195	0.0698	2481	0.8877	2436	0.8716	1185	0.424	2014	0.7206	1957	0.7002	143	0.0512	669
639633020	Chlorobium phaeobacteroides DSM 266	Finished	Bacteria	639633020	290317	Chlorobi	Chlorobia	Chlorobiales	Chlorobiaceae	Chlorobium	2799	2743	0.98	56	6	2	2	0	2	0	47	3	93	0.0332	0	0	1811	0.647	884	0.3158	48	0.0171	357	0.1275	291	0.104	2452	0.876	2453	0.8764	1240	0.443	1872	0.6688	1813	0.6477	202	0.0722	527
637000004	Alcanivorax borkumensis SK2	Finished	Bacteria	637000004	393595	Proteobacteria	Gammaproteobacteria	Oceanospirillales	Alcanivoracaceae	Alcanivorax	2806	2755	0.9818	51	9	3	3	0	3	0	42	0	0	0	0	0	1855	0.6611	862	0.3072	38	0.0135	835	0.2976	712	0.2537	2043	0.7281	2642	0.9416	1116	0.3977	2274	0.8104	2119	0.7552	294	0.1048	684
637000165	Methylobacillus flagellatus KT	Finished	Bacteria	637000165	265072	Proteobacteria	Betaproteobacteria	Methylophilales	Methylophilaceae	Methylobacillus	2822	2759	0.9777	63	6	2	2	0	2	0	46	11	6	0.0021	0	0	2059	0.7296	641	0.2271	59	0.0209	421	0.1492	358	0.1269	2401	0.8508	2463	0.8728	1365	0.4837	2203	0.7807	2097	0.7431	355	0.1258	693
640427106	Caldicellulosiruptor saccharolyticus DSM 8903	Finished	Bacteria	640427106	351627	Firmicutes	Clostridia	Clostridiales	Syntrophomonadaceae	Caldicellulosiruptor	2829	2771	0.9795	58	9	3	3	0	3	0	46	3	92	0.0325	0	0	1885	0.6663	787	0.2782	99	0.035	361	0.1276	296	0.1046	2475	0.8749	2387	0.8438	1552	0.5486	2022	0.7147	1973	0.6974	181	0.064	736
641228510	Staphylococcus aureus subsp. aureus USA300_TCH1516	Finished	Bacteria	641228510	451516	Firmicutes	Bacilli	Bacillales	Staphylococcaceae	Staphylococcus	2831	2743	0.9689	88	16	6	5	0	5	0	60	12	61	0.0215	0	0	1757	0.6206	0	0	986	0.3483	827	0.2921	670	0.2367	2073	0.7323	2671	0.9435	1257	0.444	1937	0.6842	1989	0.7026	689	0.2434	714
637000078	Clostridium perfringens SM101	Finished	Bacteria	637000078	289380	Firmicutes	Clostridia	Clostridiales	Clostridiaceae	Clostridium	2834	2649	0.9347	185	90	30	30	0	30	0	95	0	18	0.0064	0	0	1919	0.6771	714	0.2519	16	0.0056	455	0.1606	390	0.1376	2259	0.7971	2559	0.903	1287	0.4541	1922	0.6782	1905	0.6722	167	0.0589	34
637000277	Staphylococcus aureus aureus Mu50	Finished	Bacteria	637000277	158878	Firmicutes	Bacilli	Bacillales	Staphylococcaceae	Staphylococcus	2839	2731	0.962	108	16	6	5	0	5	0	60	32	0	0	0	0	1709	0.602	1021	0.3596	1	0.0004	253	0.0891	229	0.0807	2502	0.8813	2704	0.9524	1270	0.4473	2048	0.7214	2081	0.733	246	0.0867	711
637000327	Treponema denticola ATCC 35405	Finished	Bacteria	637000327	243275	Spirochaetes	Spirochaetes (class)	Spirochaetales	Spirochaetaceae	Treponema	2840	2783	0.9799	57	6	2	2	0	2	0	44	7	16	0.0056	0	0	1467	0.5165	1037	0.3651	279	0.0982	234	0.0824	189	0.0665	2594	0.9134	2218	0.781	1078	0.3796	1626	0.5725	1571	0.5532	254	0.0894	22
637000274	Staphylococcus aureus aureus MRSA252	Finished	Bacteria	637000274	282458	Firmicutes	Bacilli	Bacillales	Staphylococcaceae	Staphylococcus	2843	2733	0.9613	110	16	6	5	0	5	0	60	34	77	0.0271	0	0	1605	0.5645	1107	0.3894	21	0.0074	417	0.1467	368	0.1294	2365	0.8319	2662	0.9363	1214	0.427	2000	0.7035	2065	0.7263	232	0.0816	695
639633028	Lactobacillus casei ATCC 334	Finished	Bacteria	639633028	321967	Firmicutes	Bacilli	Lactobacillales	Lactobacillaceae	Lactobacillus	2847	2771	0.9733	76	16	5	5	0	5	0	59	1	0	0	0	0	2008	0.7053	606	0.2129	157	0.0551	177	0.0622	155	0.0544	2616	0.9189	2352	0.8261	1293	0.4542	1959	0.6881	1944	0.6828	266	0.0934	810
640427145	Staphylococcus aureus aureus JH9	Finished	Bacteria	640427145	359786	Firmicutes	Bacilli	Bacillales	Staphylococcaceae	Staphylococcus	2848	2761	0.9695	87	25	13	6	0	6	0	59	3	36	0.0126	0	0	2022	0.71	738	0.2591	1	0.0004	447	0.157	380	0.1334	2381	0.836	2733	0.9596	1393	0.4891	2049	0.7195	2112	0.7416	217	0.0762	700
639633035	Listeria welshimeri sv 6b SLCC5334	Finished	Bacteria	639633035	386043	Firmicutes	Bacilli	Bacillales	Listeriaceae	Listeria	2864	2780	0.9707	84	18	6	6	0	6	0	66	0	6	0.0021	0	0	2054	0.7172	692	0.2416	34	0.0119	765	0.2671	673	0.235	2107	0.7357	2692	0.9399	1372	0.4791	2204	0.7696	2152	0.7514	250	0.0873	756
637000197	Nitrosospira multiformis ATCC 25196	Finished	Bacteria	637000197	323848	Proteobacteria	Betaproteobacteria	Nitrosomonadales	Nitrosomonadaceae	Nitrosospira	2876	2827	0.983	49	3	1	1	0	1	0	43	3	22	0.0076	0	0	2026	0.7045	747	0.2597	54	0.0188	429	0.1492	365	0.1269	2462	0.8561	2559	0.8898	1206	0.4193	2102	0.7309	2009	0.6985	335	0.1165	714
637000324	Thiobacillus denitrificans ATCC 25259	Finished	Bacteria	637000324	292415	Proteobacteria	Betaproteobacteria	Hydrogenophilales	Hydrogenophilaceae	Thiobacillus	2879	2827	0.9819	52	6	2	2	0	2	0	43	3	0	0	0	0	1877	0.652	906	0.3147	44	0.0153	429	0.149	364	0.1264	2463	0.8555	2644	0.9184	1197	0.4158	2228	0.7739	2085	0.7242	423	0.1469	690
637000313	Synechococcus sp. JA-3-3Ab	Finished	Bacteria	637000313	321327	Cyanobacteria	unclassified	Chroococcales	unclassified	Synechococcus	2891	2836	0.981	55	6	2	2	0	2	0	47	2	76	0.0263	0	0	1873	0.6479	816	0.2823	147	0.0508	538	0.1861	445	0.1539	2391	0.827	2564	0.8869	1173	0.4057	1874	0.6482	1906	0.6593	203	0.0702	612
637000250	Salinibacter ruber DSM 13855	Finished	Bacteria	637000250	309807	Bacteroidetes	Sphingobacteria	Sphingobacteriales	Crenotrichaceae	Salinibacter	2893	2845	0.9834	48	3	1	1	0	1	0	44	1	12	0.0041	0	0	1946	0.6727	827	0.2859	72	0.0249	506	0.1749	429	0.1483	2416	0.8351	2484	0.8586	1347	0.4656	2030	0.7017	1985	0.6861	257	0.0888	674
637000079	Clostridium perfringens 13	Finished	Bacteria	637000079	195102	Firmicutes	Clostridia	Clostridiales	Clostridiaceae	Clostridium	2894	2723	0.9409	171	30	10	10	0	10	0	96	45	0	0	0	0	1521	0.5256	1178	0.407	24	0.0083	203	0.0701	174	0.0601	2549	0.8808	2651	0.916	1344	0.4644	2022	0.6987	2016	0.6966	203	0.0701	806
637000348	Xylella fastidiosa 9a5c	Finished	Bacteria	637000348	160492	Proteobacteria	Gammaproteobacteria	Xanthomonadales	Xanthomonadaceae	Xylella	2894	2832	0.9786	62	6	2	2	0	2	0	49	7	0	0	0	0	1278	0.4416	1266	0.4375	288	0.0995	201	0.0695	170	0.0587	2662	0.9198	2350	0.812	939	0.3245	1714	0.5923	1574	0.5439	223	0.0771	579
640753052	Staphylococcus aureus aureus JH1	Finished	Bacteria	640753052	359787	Firmicutes	Bacilli	Bacillales	Staphylococcaceae	Staphylococcus	2907	2826	0.9721	81	19	7	6	0	6	0	60	2	47	0.0162	0	0	2018	0.6942	804	0.2766	4	0.0014	449	0.1545	380	0.1307	2446	0.8414	2795	0.9615	1398	0.4809	2053	0.7062	2113	0.7269	564	0.194	735
637000312	Synechococcus sp. JA-2-3Ba(2-13)	Finished	Bacteria	637000312	321332	Cyanobacteria	unclassified	Chroococcales	unclassified	Synechococcus	2938	2886	0.9823	52	6	2	2	0	2	0	45	1	24	0.0082	0	0	1929	0.6566	795	0.2706	162	0.0551	547	0.1862	451	0.1535	2435	0.8288	2613	0.8894	1195	0.4067	1968	0.6698	1970	0.6705	189	0.0643	648
637000005	Alkalilimnicola ehrlichei MLHE-1	Finished	Bacteria	637000005	187272	Proteobacteria	Gammaproteobacteria	Chromatiales	Ectothiorhodospiraceae	Alkalilimnicola	2940	2883	0.9806	57	6	1	2	0	3	0	48	3	18	0.0061	0	0	2245	0.7636	624	0.2122	14	0.0048	461	0.1568	391	0.133	2492	0.8476	2778	0.9449	1318	0.4483	2375	0.8078	2236	0.7605	338	0.115	745
637000309	Synechococcus sp. CC9311	Finished	Bacteria	637000309	64471	Cyanobacteria	unclassified	Chroococcales	unclassified	Synechococcus	2945	2893	0.9823	52	6	2	2	0	2	0	44	2	1	0.0003	0	0	1736	0.5895	878	0.2981	279	0.0947	657	0.2231	552	0.1874	2341	0.7949	2489	0.8452	887	0.3012	1612	0.5474	1625	0.5518	266	0.0903	665
637000279	Staphylococcus aureus aureus NCTC 8325	Finished	Bacteria	637000279	93061	Firmicutes	Bacilli	Bacillales	Staphylococcaceae	Staphylococcus	2971	2894	0.9741	77	16	6	5	0	5	0	61	0	2	0.0007	0	0	1177	0.3962	1617	0.5443	100	0.0337	484	0.1629	411	0.1383	2483	0.8357	2782	0.9364	1266	0.4261	1987	0.6688	2027	0.6823	229	0.0771	743
640427128	Pelotomaculum thermopropionicum SI	Finished	Bacteria	640427128	370438	Firmicutes	Clostridia	Clostridiales	Peptococcaceae	Pelotomaculum	2977	2920	0.9809	57	6	2	2	0	2	0	51	0	0	0	0	0	1715	0.5761	1001	0.3362	204	0.0685	208	0.0699	183	0.0615	2737	0.9194	2554	0.8579	1485	0.4988	2069	0.695	2044	0.6866	289	0.0971	606
641228475	Alkaliphilus oremlandii OhILAs	Finished	Bacteria	641228475	350688	Firmicutes	Clostridia	Clostridiales	Clostridiaceae	Alkaliphilus	2990	2875	0.9615	115	26	10	8	0	8	0	86	3	39	0.013	0	0	1891	0.6324	0	0	984	0.3291	343	0.1147	256	0.0856	2619	0.8759	2769	0.9261	1485	0.4967	2145	0.7174	2134	0.7137	718	0.2401	360
637000154	Listeria monocytogenes 4b F2365	Finished	Bacteria	637000154	265669	Firmicutes	Bacilli	Bacillales	Listeriaceae	Listeria	2993	2844	0.9502	149	18	6	6	0	6	0	67	64	23	0.0077	0	0	1967	0.6572	861	0.2877	16	0.0053	528	0.1764	464	0.155	2380	0.7952	2815	0.9405	1381	0.4614	2266	0.7571	2230	0.7451	261	0.0872	789
637000148	Legionella pneumophila pneumophila Philadelphia 1	Finished	Bacteria	637000148	272624	Proteobacteria	Gammaproteobacteria	Legionellales	Legionellaceae	Legionella	3002	2942	0.98	60	9	3	3	0	3	0	43	8	0	0	0	0	2067	0.6885	841	0.2801	34	0.0113	662	0.2205	546	0.1819	2396	0.7981	2851	0.9497	1186	0.3951	2040	0.6795	1929	0.6426	307	0.1023	781
637000077	Clostridium perfringens ATCC 13124	Finished	Bacteria	637000077	195103	Firmicutes	Clostridia	Clostridiales	Clostridiaceae	Clostridium	3012	2895	0.9612	117	23	7	8	0	8	0	93	1	19	0.0063	0	0	2022	0.6713	821	0.2726	52	0.0173	487	0.1617	412	0.1368	2483	0.8244	2798	0.929	1433	0.4758	2068	0.6866	2085	0.6922	205	0.0681	38
637000153	Listeria monocytogenes EGD-e	Finished	Bacteria	637000153	169963	Firmicutes	Bacilli	Bacillales	Listeriaceae	Listeria	3027	2855	0.9432	172	54	12	12	0	12	0	67	51	9	0.003	0	0	575	0.19	2279	0.7529	1	0.0003	276	0.0912	246	0.0813	2609	0.8619	2847	0.9405	1430	0.4724	2335	0.7714	2302	0.7605	254	0.0839	779
637000083	Corynebacterium efficiens YS-314	Finished	Bacteria	637000083	196164	Actinobacteria	Actinobacteria (class)	Actinomycetales	Corynebacteriaceae	Corynebacterium	3031	2950	0.9733	81	15	5	5	0	5	0	55	11	0	0	0	0	1413	0.4662	1410	0.4652	127	0.0419	251	0.0828	223	0.0736	2727	0.8997	2640	0.871	1232	0.4065	2042	0.6737	1983	0.6542	260	0.0858	745
637000103	Erythrobacter litoralis HTCC2594	Finished	Bacteria	637000103	314225	Proteobacteria	Alphaproteobacteria	Sphingomonadales	Erythrobacteraceae	Erythrobacter	3060	3011	0.984	49	5	2	1	0	2	0	44	0	0	0	0	0	1696	0.5542	1233	0.4029	82	0.0268	193	0.0631	170	0.0556	2841	0.9284	2810	0.9183	1206	0.3941	2145	0.701	2026	0.6621	400	0.1307	673
637000146	Legionella pneumophila Lens	Finished	Bacteria	637000146	297245	Proteobacteria	Gammaproteobacteria	Legionellales	Legionellaceae	Legionella	3060	3002	0.981	58	9	3	3	0	3	0	43	6	68	0.0222	0	0	635	0.2075	2327	0.7605	40	0.0131	215	0.0703	185	0.0605	2817	0.9206	2899	0.9474	1111	0.3631	2027	0.6624	1932	0.6314	241	0.0788	749
637000166	Methylococcus capsulatus Bath	Finished	Bacteria	637000166	243233	Proteobacteria	Gammaproteobacteria	Methylococcales	Methylococcaceae	Methylococcus	3060	3001	0.9807	59	6	2	2	0	2	0	46	7	41	0.0134	0	0	2017	0.6592	896	0.2928	88	0.0288	591	0.1931	484	0.1582	2517	0.8225	2705	0.884	1213	0.3964	2205	0.7206	2158	0.7052	269	0.0879	652
639279307	Corynebacterium glutamicum ATCC 13032 (Kitasato)	Finished	Bacteria	639279307	196627	Actinobacteria	Actinobacteria (class)	Actinomycetales	Corynebacteriaceae	Corynebacterium	3083	2993	0.9708	90	18	6	6	0	6	0	60	12	0	0	0	0	1774	0.5754	1217	0.3947	2	0.0006	615	0.1995	513	0.1664	2480	0.8044	2965	0.9617	1603	0.5199	2123	0.6886	2022	0.6559	283	0.0918	766
637000041	Brucella melitensis bv Abortus 2308	Finished	Bacteria	637000041	359391	Proteobacteria	Alphaproteobacteria	Rhizobiales	Brucellaceae	Brucella	3102	3034	0.9781	68	9	3	3	0	3	0	55	4	0	0	0	0	2192	0.7066	842	0.2714	0	0	832	0.2682	724	0.2334	2310	0.7447	3017	0.9726	1159	0.3736	2385	0.7689	2282	0.7357	499	0.1609	701
640069323	Prochlorococcus marinus MIT 9303	Finished	Bacteria	640069323	59922	Cyanobacteria	unclassified	Prochlorales	Prochlorococcaceae	Prochlorococcus	3127	3075	0.9834	52	6	2	2	0	2	0	43	3	78	0.0249	0	0	1476	0.472	1018	0.3256	581	0.1858	599	0.1916	514	0.1644	2561	0.819	2363	0.7557	985	0.315	1540	0.4925	1549	0.4954	497	0.1589	650
637000157	Maricaulis maris MCS10	Finished	Bacteria	637000157	394221	Proteobacteria	Alphaproteobacteria	Rhodobacterales	Hyphomonadaceae	Maricaulis	3133	3079	0.9828	54	6	2	2	0	2	0	45	3	16	0.0051	0	0	2201	0.7025	853	0.2723	25	0.008	413	0.1318	352	0.1124	2727	0.8704	2880	0.9192	1259	0.4019	2325	0.7421	2213	0.7064	487	0.1554	792
639279306	Corynebacterium glutamicum ATCC 13032 (Bielefeld)	Finished	Bacteria	639279306	196627	Actinobacteria	Actinobacteria (class)	Actinomycetales	Corynebacteriaceae	Corynebacterium	3148	3058	0.9714	90	18	5	5	0	5	0	60	12	1	0.0003	0	0	2247	0.7138	798	0.2535	13	0.0041	663	0.2106	569	0.1807	2489	0.7907	2985	0.9482	1592	0.5057	2129	0.6763	2024	0.6429	455	0.1445	794
641228488	Deinococcus geothermalis DSM 11300	Finished	Bacteria	641228488	319795	Deinococcus-Thermus	Deinococci	Deinococcales	Deinococcaceae	Deinococcus	3150	3083	0.9787	67	12	4	4	0	4	0	48	7	21	0.0067	0	0	1939	0.6156	0	0	1144	0.3632	421	0.1337	368	0.1168	2715	0.8619	2795	0.8873	1516	0.4813	2306	0.7321	2231	0.7083	1042	0.3308	598
640427110	Corynebacterium glutamicum R	Finished	Bacteria	640427110	340322	Actinobacteria	Actinobacteria (class)	Actinomycetales	Corynebacteriaceae	Corynebacterium	3156	3080	0.9759	76	18	6	6	0	6	0	58	0	1	0.0003	0	0	0	0	2936	0.9303	144	0.0456	184	0.0583	164	0.052	2916	0.924	2874	0.9106	1323	0.4192	2211	0.7006	2103	0.6663	267	0.0846	791
640427108	Clavibacter michiganensis michiganensis NCPPB 382	Finished	Bacteria	640427108	443906	Actinobacteria	Actinobacteria (class)	Actinomycetales	Microbacteriaceae	Clavibacter	3163	3107	0.9823	56	2	2	0	0	0	0	45	9	28	0.0089	0	0	1844	0.583	1132	0.3579	131	0.0414	640	0.2023	549	0.1736	2558	0.8087	2843	0.8988	1586	0.5014	2226	0.7038	2191	0.6927	453	0.1432	908
640427105	Brucella ovis ATCC 25840	Finished	Bacteria	640427105	444178	Proteobacteria	Alphaproteobacteria	Rhizobiales	Brucellaceae	Brucella	3176	3112	0.9798	64	9	3	3	0	3	0	53	2	220	0.0693	0	0	2087	0.6571	951	0.2994	74	0.0233	595	0.1873	515	0.1622	2597	0.8177	2953	0.9298	1212	0.3816	2343	0.7377	2347	0.739	329	0.1036	718
639633032	Leptospira borgpetersenii sv Hardjo-bovis JB197	Finished	Bacteria	639633032	355277	Spirochaetes	Spirochaetes (class)	Spirochaetales	Leptospiraceae	Leptospira	3186	3146	0.9874	40	3	1	2	0	0	0	37	0	266	0.0835	0	0	1834	0.5756	1212	0.3804	100	0.0314	139	0.0436	127	0.0399	3019	0.9476	2942	0.9234	1148	0.3603	1884	0.5913	1942	0.6095	146	0.0458	773
637000194	Nitrosococcus oceani ATCC 19707	Finished	Bacteria	637000194	323261	Proteobacteria	Gammaproteobacteria	Chromatiales	Chromatiaceae	Nitrosococcus	3186	3132	0.9831	54	6	2	2	0	2	0	45	3	115	0.0361	0	0	2021	0.6343	1069	0.3355	42	0.0132	779	0.2445	647	0.2031	2485	0.78	2898	0.9096	1293	0.4058	2290	0.7188	2146	0.6736	288	0.0904	807
639633022	Desulfovibrio vulgaris vulgaris DP4	Finished	Bacteria	639633022	391774	Proteobacteria	Deltaproteobacteria	Desulfovibrionales	Desulfovibrionaceae	Desulfovibrio	3189	3103	0.973	86	15	5	5	0	5	0	68	3	12	0.0038	0	0	2297	0.7203	780	0.2446	26	0.0082	360	0.1129	301	0.0944	2802	0.8786	3025	0.9486	1533	0.4807	2333	0.7316	2234	0.7005	273	0.0856	166
637000319	Thermobifida fusca YX	Finished	Bacteria	637000319	269800	Actinobacteria	Actinobacteria (class)	Actinomycetales	Nocardiopsaceae	Thermobifida	3193	3117	0.9762	76	12	4	4	0	4	0	52	12	7	0.0022	0	0	1757	0.5503	1330	0.4165	30	0.0094	407	0.1275	343	0.1074	2774	0.8688	2838	0.8888	1504	0.471	2239	0.7012	2197	0.6881	281	0.088	783
637000193	Nitrobacter winogradskyi Nb-255	Finished	Bacteria	637000193	323098	Proteobacteria	Alphaproteobacteria	Rhizobiales	Bradyrhizobiaceae	Nitrobacter	3198	3143	0.9828	55	3	1	1	0	1	0	49	3	21	0.0066	0	0	2110	0.6598	993	0.3105	40	0.0125	770	0.2408	614	0.192	2529	0.7908	2861	0.8946	1339	0.4187	2294	0.7173	2119	0.6626	352	0.1101	651
637000204	Pelobacter carbinolicus DSM 2380	Finished	Bacteria	637000204	338963	Proteobacteria	Deltaproteobacteria	Desulfuromonadales	Pelobacteraceae	Pelobacter	3211	3148	0.9804	63	6	2	2	0	2	0	54	3	29	0.009	0	0	2099	0.6537	1006	0.3133	43	0.0134	239	0.0744	206	0.0642	2942	0.9162	2987	0.9302	1573	0.4899	2482	0.773	2385	0.7428	274	0.0853	750
637000317	Syntrophus aciditrophicus SB	Finished	Bacteria	637000317	56780	Proteobacteria	Deltaproteobacteria	Syntrophobacterales	Syntrophaceae	Syntrophus	3219	3168	0.9842	51	3	1	1	0	1	0	48	0	0	0	0	0	2078	0.6455	739	0.2296	351	0.109	731	0.2271	613	0.1904	2555	0.7937	2555	0.7937	1348	0.4188	2164	0.6723	1986	0.617	227	0.0705	729
639633033	Leptospira borgpetersenii sv Hardjo-bovis L550	Finished	Bacteria	639633033	355276	Spirochaetes	Spirochaetes (class)	Spirochaetales	Leptospiraceae	Leptospira	3222	3180	0.987	42	5	1	2	0	2	0	37	0	235	0.0729	0	0	1882	0.5841	1228	0.3811	70	0.0217	144	0.0447	130	0.0403	3050	0.9466	2969	0.9215	1245	0.3864	1931	0.5993	1993	0.6186	150	0.0466	800
637000141	Lactobacillus plantarum WCFS1	Finished	Bacteria	637000141	220668	Firmicutes	Bacilli	Lactobacillales	Lactobacillaceae	Lactobacillus	3223	3100	0.9618	123	16	6	5	0	5	0	70	37	41	0.0127	0	0	2444	0.7583	585	0.1815	71	0.022	832	0.2581	699	0.2169	2401	0.745	2799	0.8684	1649	0.5116	2305	0.7152	2301	0.7139	215	0.0667	845
637000152	Listeria innocua Clip11262	Finished	Bacteria	637000152	272626	Firmicutes	Bacilli	Bacillales	Listeriaceae	Listeria	3232	3061	0.9471	171	54	12	12	0	12	0	66	51	18	0.0056	0	0	734	0.2271	2319	0.7175	8	0.0025	262	0.0811	232	0.0718	2829	0.8753	2992	0.9257	1534	0.4746	2391	0.7398	2339	0.7237	246	0.0761	762
637000092	Deinococcus radiodurans R1	Finished	Bacteria	637000092	243230	Deinococcus-Thermus	Deinococci	Deinococcales	Deinococcaceae	Deinococcus	3246	3181	0.98	65	8	3	3	0	2	0	49	8	0	0	0	0	1676	0.5163	1411	0.4347	94	0.029	189	0.0582	170	0.0524	3011	0.9276	2791	0.8598	1361	0.4193	2292	0.7061	2170	0.6685	373	0.1149	604
640427119	Legionella pneumophila Corby	Finished	Bacteria	640427119	400673	Proteobacteria	Gammaproteobacteria	Legionellales	Legionellaceae	Legionella	3259	3206	0.9837	53	9	3	3	0	3	0	44	0	0	0	0	0	1905	0.5845	1187	0.3642	114	0.035	215	0.066	185	0.0568	3021	0.927	3033	0.9307	1321	0.4053	2079	0.6379	1961	0.6017	475	0.1458	812
637000271	Sphingopyxis alaskensis RB2256	Finished	Bacteria	637000271	317655	Proteobacteria	Alphaproteobacteria	Sphingomonadales	Sphingomonadaceae	Sphingopyxis	3260	3208	0.984	52	3	1	1	0	1	0	45	4	13	0.004	0	0	2336	0.7166	820	0.2515	52	0.016	429	0.1316	356	0.1092	2852	0.8748	3040	0.9325	1412	0.4331	2462	0.7552	2359	0.7236	475	0.1457	707
637000147	Legionella pneumophila Paris	Finished	Bacteria	637000147	297246	Proteobacteria	Gammaproteobacteria	Legionellales	Legionellaceae	Legionella	3279	3221	0.9823	58	9	3	3	0	3	0	43	6	55	0.0168	0	0	657	0.2004	2524	0.7697	40	0.0122	213	0.065	182	0.0555	3039	0.9268	3086	0.9411	1308	0.3989	2142	0.6532	2051	0.6255	266	0.0811	808
637000248	Rubrobacter xylanophilus DSM 9941	Finished	Bacteria	637000248	266117	Actinobacteria	Actinobacteria (class)	Rubrobacterales	Rubrobacteraceae	Rubrobacter	3281	3217	0.9805	64	3	1	1	0	1	0	46	15	77	0.0235	0	0	2429	0.7403	738	0.2249	50	0.0152	487	0.1484	425	0.1295	2792	0.851	2901	0.8842	1960	0.5974	2569	0.783	2495	0.7604	262	0.0799	787
637000040	Brucella melitensis 16M	Finished	Bacteria	637000040	224914	Proteobacteria	Alphaproteobacteria	Rhizobiales	Brucellaceae	Brucella	3288	3198	0.9726	90	18	3	6	0	0	0	54	18	0	0	0	0	2475	0.7527	682	0.2074	41	0.0125	1097	0.3336	931	0.2832	2267	0.6895	3098	0.9422	1309	0.3981	2615	0.7953	2424	0.7372	265	0.0806	717
640069309	Clostridium thermocellum ATCC 27405	Finished	Bacteria	640069309	203119	Firmicutes	Clostridia	Clostridiales	Clostridiaceae	Clostridium	3307	3236	0.9785	71	12	4	4	0	4	0	56	3	45	0.0136	0	0	2259	0.6831	847	0.2561	130	0.0393	354	0.107	296	0.0895	2940	0.889	2808	0.8491	1754	0.5304	2207	0.6674	2266	0.6852	252	0.0762	890
641228490	Desulfococcus oleovorans Hxd3	Finished	Bacteria	641228490	96561	Proteobacteria	Deltaproteobacteria	Desulfobacterales	Desulfobacteraceae	Desulfococcus	3322	3269	0.984	53	3	1	1	0	1	0	47	3	4	0.0012	0	0	2323	0.6993	0	0	946	0.2848	372	0.112	290	0.0873	2979	0.8967	3052	0.9187	1672	0.5033	2383	0.7173	2281	0.6866	949	0.2857	858
637000094	Desulfotalea psychrophila LSv54	Finished	Bacteria	637000094	177439	Proteobacteria	Deltaproteobacteria	Desulfobacterales	Desulfobulbaceae	Desulfotalea	3331	3234	0.9709	97	22	8	7	0	7	0	64	11	0	0	0	0	1739	0.5221	1281	0.3846	214	0.0642	184	0.0552	162	0.0486	3072	0.9222	2784	0.8358	1368	0.4107	2313	0.6944	2185	0.656	291	0.0874	136
637000039	Brucella abortus bv 1 9-941	Finished	Bacteria	637000039	262698	Proteobacteria	Alphaproteobacteria	Rhizobiales	Brucellaceae	Brucella	3360	3277	0.9753	83	9	3	3	0	3	0	55	19	192	0.0571	0	0	1744	0.519	1504	0.4476	29	0.0086	265	0.0789	236	0.0702	3041	0.9051	3228	0.9607	1164	0.3464	2389	0.711	2377	0.7074	358	0.1065	714
637000101	Enterococcus faecalis V583	Finished	Bacteria	637000101	226185	Firmicutes	Bacilli	Lactobacillales	Enterococcaceae	Enterococcus	3385	3266	0.9648	119	12	4	4	0	4	0	68	39	1	0.0003	0	0	1994	0.5891	1082	0.3196	190	0.0561	226	0.0668	192	0.0567	3074	0.9081	2813	0.831	1624	0.4798	2210	0.6529	2205	0.6514	284	0.0839	873
640069313	Herminiimonas arsenicoxydans	Finished	Bacteria	640069313	204773	Proteobacteria	Betaproteobacteria	Burkholderiales	Oxalobacteraceae	Herminiimonas	3390	3332	0.9829	58	6	2	2	0	2	0	45	7	7	0.0021	0	0	2061	0.608	1071	0.3159	200	0.059	806	0.2378	663	0.1956	2669	0.7873	3062	0.9032	1393	0.4109	2488	0.7339	2357	0.6953	402	0.1186	819
641228480	Brucella canis ATCC 23365	Finished	Bacteria	641228480	483179	Proteobacteria	Alphaproteobacteria	Rhizobiales	Brucellaceae	Brucella	3408	3335	0.9786	73	12	3	3	0	6	0	55	6	84	0.0246	0	0	2172	0.6373	0	0	1163	0.3413	275	0.0807	245	0.0719	3090	0.9067	3288	0.9648	1366	0.4008	2554	0.7494	2431	0.7133	1082	0.3175	797
637000042	Brucella suis 1330	Finished	Bacteria	637000042	204722	Proteobacteria	Alphaproteobacteria	Rhizobiales	Brucellaceae	Brucella	3408	3325	0.9756	83	9	3	3	0	3	0	55	19	54	0.0158	0	0	2098	0.6156	1181	0.3465	46	0.0135	474	0.1391	406	0.1191	2919	0.8565	3282	0.963	1252	0.3674	2475	0.7262	2409	0.7069	376	0.1103	773
637000075	Chromohalobacter salexigens DSM 3043	Finished	Bacteria	637000075	290398	Proteobacteria	Gammaproteobacteria	Oceanospirillales	Halomonadaceae	Chromohalobacter	3409	3319	0.9736	90	15	5	5	0	5	0	69	6	21	0.0062	0	0	2621	0.7688	657	0.1927	41	0.012	549	0.161	465	0.1364	2854	0.8372	3188	0.9352	1659	0.4867	2842	0.8337	2742	0.8043	352	0.1033	828
641228481	Brucella suis ATCC 23445	Finished	Bacteria	641228481	470137	Proteobacteria	Alphaproteobacteria	Rhizobiales	Brucellaceae	Brucella	3419	3346	0.9786	73	12	3	3	0	6	0	54	7	105	0.0307	0	0	1553	0.4542	0	0	1793	0.5244	272	0.0796	244	0.0714	3102	0.9073	3299	0.9649	1346	0.3937	2554	0.747	2416	0.7066	1069	0.3127	796
640069310	Desulfotomaculum reducens MI-1	Finished	Bacteria	640069310	349161	Firmicutes	Clostridia	Clostridiales	Peptococcaceae	Desulfotomaculum	3424	3324	0.9708	100	26	10	8	0	8	0	71	3	48	0.014	0	0	2334	0.6817	842	0.2459	148	0.0432	423	0.1235	360	0.1051	2964	0.8657	2948	0.861	1842	0.538	2409	0.7036	2396	0.6998	219	0.064	47
637000002	Acinetobacter sp. ADP1	Finished	Bacteria	637000002	62977	Proteobacteria	Gammaproteobacteria	Pseudomonadales	Moraxellaceae	Acinetobacter	3433	3325	0.9685	108	21	7	7	0	7	0	76	11	0	0	0	0	2090	0.6088	1135	0.3306	100	0.0291	908	0.2645	791	0.2304	2534	0.7381	3081	0.8975	1524	0.4439	2583	0.7524	2433	0.7087	273	0.0795	773
640069301	Acinetobacter baumannii ATCC 17978	Finished	Bacteria	640069301	400667	Proteobacteria	Gammaproteobacteria	Pseudomonadales	Moraxellaceae	Acinetobacter	3454	3370	0.9757	84	15	5	5	0	5	0	69	0	2	0.0006	0	0	2507	0.7258	860	0.249	3	0.0009	277	0.0802	242	0.0701	3128	0.9056	3260	0.9438	1592	0.4609	2716	0.7863	2351	0.6807	74	0.0214	637
637000306	Symbiobacterium thermophilum IAM 14863	Finished	Bacteria	637000306	292459	Firmicutes	Bacilli	Lactobacillales	unclassified	Symbiobacterium	3510	3337	0.9507	173	18	6	6	0	6	0	99	56	0	0	0	0	2081	0.5929	1149	0.3274	107	0.0305	243	0.0692	217	0.0618	3120	0.8889	2853	0.8128	1749	0.4983	2464	0.702	2395	0.6823	271	0.0772	752
637000120	Geobacter sulfurreducens PCA	Finished	Bacteria	637000120	243231	Proteobacteria	Deltaproteobacteria	Desulfuromonadales	Geobacteraceae	Geobacter	3532	3465	0.981	67	6	2	2	0	2	0	49	12	19	0.0054	0	0	2359	0.6679	978	0.2769	128	0.0362	492	0.1393	408	0.1155	3057	0.8655	3204	0.9071	1728	0.4892	2527	0.7155	2452	0.6942	434	0.1229	8
641228502	Renibacterium salmoninarum ATCC 33209	Finished	Bacteria	641228502	288705	Actinobacteria	Actinobacteridae	Actinomycetales	Micrococcaceae	Renibacterium	3558	3507	0.9857	51	6	2	2	0	2	0	45	0	0	0	0	0	2679	0.753	0	0	828	0.2327	991	0.2785	837	0.2352	2670	0.7504	2974	0.8359	1581	0.4444	2389	0.6714	2174	0.611	1008	0.2833	836
637000135	Hyphomonas neptunium ATCC 15444	Finished	Bacteria	637000135	228405	Proteobacteria	Alphaproteobacteria	Rhodobacterales	Hyphomonadaceae	Hyphomonas	3567	3520	0.9868	47	3	1	1	0	1	0	43	1	15	0.0042	0	0	2520	0.7065	896	0.2512	104	0.0292	663	0.1859	566	0.1587	2954	0.8281	3195	0.8957	1477	0.4141	2648	0.7424	2545	0.7135	552	0.1548	556
640069312	Geobacillus thermodenitrificans NG80-2	Finished	Bacteria	640069312	420246	Firmicutes	Bacilli	Bacillales	Bacillaceae	Geobacillus	3588	3471	0.9674	117	30	10	10	0	10	0	87	0	26	0.0072	0	0	2373	0.6614	965	0.269	133	0.0371	348	0.097	309	0.0861	3162	0.8813	3249	0.9055	1623	0.4523	2593	0.7227	2563	0.7143	231	0.0644	882
640753018	Clostridium botulinum A Hall	Finished	Bacteria	640753018	441771	Firmicutes	Clostridia	Clostridiales	Clostridiaceae	Clostridium	3608	3462	0.9595	146	24	8	8	0	8	0	121	1	55	0.0152	0	0	2410	0.668	1047	0.2902	5	0.0014	594	0.1646	496	0.1375	2966	0.8221	3445	0.9548	1925	0.5335	2501	0.6932	2474	0.6857	624	0.1729	256
637000217	Pseudoalteromonas haloplanktis TAC125	Finished	Bacteria	637000217	326442	Proteobacteria	Gammaproteobacteria	Alteromonadales	Pseudoalteromonadaceae	Pseudoalteromonas	3621	3487	0.963	134	28	10	9	0	9	0	106	0	1	0.0003	0	0	2352	0.6495	1025	0.2831	110	0.0304	953	0.2632	784	0.2165	2703	0.7465	3309	0.9138	1370	0.3783	2639	0.7288	2541	0.7017	538	0.1486	877
637000315	Synechocystis sp. PCC 6803	Finished	Bacteria	637000315	1148	Cyanobacteria	unclassified	Chroococcales	unclassified	Synechocystis	3626	3569	0.9843	57	6	2	2	0	2	0	43	8	0	0	0	0	1577	0.4349	1935	0.5336	57	0.0157	231	0.0637	202	0.0557	3367	0.9286	3264	0.9002	1708	0.471	2473	0.682	2429	0.6699	417	0.115	874
637000119	Geobacter metallireducens GS-15	Finished	Bacteria	637000119	269799	Proteobacteria	Deltaproteobacteria	Desulfuromonadales	Geobacteraceae	Geobacter	3635	3576	0.9838	59	6	2	3	0	1	0	50	3	44	0.0121	0	0	2596	0.7142	952	0.2619	28	0.0077	276	0.0759	244	0.0671	3332	0.9166	3382	0.9304	1903	0.5235	2721	0.7486	2615	0.7194	441	0.1213	270
639633025	Gramella forsetii KT0803	Finished	Bacteria	639633025	411154	Bacteroidetes	Flavobacteria	Flavobacteriales	Flavobacteriaceae	Gramella	3637	3584	0.9854	53	9	3	3	0	3	0	44	0	0	0	0	0	2460	0.6764	926	0.2546	198	0.0544	966	0.2656	797	0.2191	2787	0.7663	3173	0.8724	1638	0.4504	2217	0.6096	2166	0.5955	502	0.138	851
637000096	Desulfovibrio vulgaris vulgaris Hildenborough	Finished	Bacteria	637000096	882	Proteobacteria	Deltaproteobacteria	Desulfovibrionales	Desulfovibrionaceae	Desulfovibrio	3640	3545	0.9739	95	16	6	5	0	5	0	68	11	14	0.0038	0	0	2216	0.6088	980	0.2692	349	0.0959	455	0.125	382	0.1049	3163	0.869	3039	0.8349	1527	0.4195	2351	0.6459	2252	0.6187	269	0.0739	125
637000201	Oceanobacillus iheyensis HTE831	Finished	Bacteria	637000201	221109	Firmicutes	Bacilli	Bacillales	Bacillaceae	Oceanobacillus	3645	3500	0.9602	145	22	8	7	0	7	0	69	54	0	0	0	0	1957	0.5369	1491	0.4091	52	0.0143	704	0.1931	591	0.1621	2909	0.7981	3312	0.9086	1734	0.4757	2669	0.7322	2649	0.7267	323	0.0886	1049
637000030	Bdellovibrio bacteriovorus HD100	Finished	Bacteria	637000030	264462	Proteobacteria	Deltaproteobacteria	Bdellovibrionales	Bdellovibrionaceae	Bdellovibrio	3647	3587	0.9835	60	18	6	6	0	6	0	36	6	0	0	0	0	1494	0.4097	1850	0.5073	243	0.0666	833	0.2284	680	0.1865	2907	0.7971	2640	0.7239	1437	0.394	2132	0.5846	1983	0.5437	681	0.1867	849
640427101	Acidiphilium cryptum JF-5	Finished	Bacteria	640427101	349163	Proteobacteria	Alphaproteobacteria	Rhodospirillales	Acetobacteraceae	Acidiphilium	3692	3637	0.9851	55	6	2	2	0	2	0	47	2	78	0.0211	0	0	2723	0.7375	777	0.2105	137	0.0371	545	0.1476	458	0.1241	3179	0.8611	3296	0.8927	1980	0.5363	2830	0.7665	2680	0.7259	391	0.1059	817
640753017	Clostridium botulinum A ATCC 19397	Finished	Bacteria	640753017	441770	Firmicutes	Clostridia	Clostridiales	Clostridiaceae	Clostridium	3694	3596	0.9735	98	24	8	8	0	8	0	73	1	44	0.0119	0	0	2475	0.67	1107	0.2997	14	0.0038	602	0.163	502	0.1359	3094	0.8376	3570	0.9664	2027	0.5487	2549	0.69	2529	0.6846	636	0.1722	250
637000118	Geobacillus kaustophilus HTA426	Finished	Bacteria	637000118	235909	Firmicutes	Bacilli	Bacillales	Bacillaceae	Geobacillus	3706	3540	0.9552	166	27	9	9	0	9	0	87	52	0	0	0	0	1944	0.5246	1446	0.3902	150	0.0405	665	0.1794	580	0.1565	2960	0.7987	3234	0.8726	1692	0.4566	2594	0.6999	2526	0.6816	243	0.0656	859
637000150	Leptospira interrogans sv Copenhageni Fiocruz L1-130	Finished	Bacteria	637000150	267671	Spirochaetes	Spirochaetes (class)	Spirochaetales	Leptospiraceae	Leptospira	3707	3659	0.9871	48	5	1	2	0	0	0	37	6	1	0.0003	0	0	1894	0.5109	1710	0.4613	55	0.0148	153	0.0413	136	0.0367	3523	0.9504	3509	0.9466	1451	0.3914	2098	0.566	2072	0.5589	186	0.0502	1022
640753040	Parvibaculum lavamentivorans DS-1	Finished	Bacteria	640753040	402881	Proteobacteria	Alphaproteobacteria	Rhizobiales	Phyllobacteriaceae	Parvibaculum	3707	3657	0.9865	50	3	1	1	0	1	0	45	2	21	0.0057	0	0	2723	0.7346	844	0.2277	90	0.0243	512	0.1381	416	0.1122	3241	0.8743	3439	0.9277	1890	0.5098	2905	0.7837	2753	0.7426	739	0.1994	486
640753030	Janthinobacterium sp. Marseille	Finished	Bacteria	640753030	375286	Proteobacteria	Betaproteobacteria	Burkholderiales	Oxalobacteraceae	Janthinobacterium	3750	3697	0.9859	53	6	2	2	0	2	0	46	1	0	0	0	0	2510	0.6693	1139	0.3037	48	0.0128	806	0.2149	696	0.1856	3001	0.8003	3614	0.9637	1954	0.5211	2957	0.7885	2826	0.7536	1147	0.3059	927
639633057	Shewanella amazonensis SB2B	Finished	Bacteria	639633057	326297	Proteobacteria	Gammaproteobacteria	Alteromonadales	Shewanellaceae	Shewanella	3775	3645	0.9656	130	25	9	8	0	8	0	101	4	0	0	0	0	2581	0.6837	1055	0.2795	9	0.0024	546	0.1446	452	0.1197	3193	0.8458	3594	0.9521	1708	0.4525	2911	0.7711	2808	0.7438	662	0.1754	932
640427109	Clostridium botulinum A ATCC 3502	Finished	Bacteria	640427109	413999	Firmicutes	Clostridia	Clostridiales	Clostridiaceae	Clostridium	3783	3669	0.9699	114	27	9	9	0	9	0	80	7	77	0.0204	0	0	2811	0.7431	787	0.208	71	0.0188	542	0.1433	439	0.116	3230	0.8538	3535	0.9344	1990	0.526	2542	0.672	2548	0.6735	225	0.0595	977
637000061	Caulobacter crescentus CB15	Finished	Bacteria	637000061	190650	Proteobacteria	Alphaproteobacteria	Caulobacterales	Caulobacteraceae	Caulobacter	3810	3737	0.9808	73	6	2	2	0	2	0	51	16	0	0	0	0	2192	0.5753	1471	0.3861	74	0.0194	243	0.0638	217	0.057	3520	0.9239	3455	0.9068	1698	0.4457	2886	0.7575	2751	0.722	498	0.1307	836
640753005	Bacillus amyloliquefaciens FZB42	Finished	Bacteria	640753005	326423	Firmicutes	Bacilli	Bacillales	Bacillaceae	Bacillus	3814	3696	0.9691	118	30	10	10	0	10	0	87	1	4	0.001	0	0	3338	0.8752	300	0.0787	58	0.0152	726	0.1904	634	0.1662	3062	0.8028	3593	0.9421	1927	0.5052	2845	0.7459	2835	0.7433	807	0.2116	998
639633036	Magnetococcus sp. MC-1	Finished	Bacteria	639633036	156889	Proteobacteria	unclassified	unclassified	unclassified	Magnetococcus	3815	3758	0.9851	57	9	3	3	0	3	0	45	3	42	0.011	0	0	2505	0.6566	1142	0.2993	111	0.0291	385	0.1009	318	0.0834	3440	0.9017	3090	0.81	2097	0.5497	2551	0.6687	2413	0.6325	301	0.0789	793
640753007	Bacillus pumilus SAFR-032	Finished	Bacteria	640753007	315750	Firmicutes	Bacilli	Bacillales	Bacillaceae	Bacillus	3822	3729	0.9757	93	21	7	7	0	7	0	69	3	48	0.0126	0	0	2589	0.6774	972	0.2543	168	0.044	913	0.2389	734	0.192	2995	0.7836	3492	0.9137	1796	0.4699	2746	0.7185	2731	0.7145	820	0.2145	1053
637000034	Bordetella pertussis Tohama I	Finished	Bacteria	637000034	257313	Proteobacteria	Betaproteobacteria	Burkholderiales	Alcaligenaceae	Bordetella	3830	3761	0.982	69	9	3	3	0	3	0	51	9	325	0.0849	0	0	2460	0.6423	1275	0.3329	26	0.0068	595	0.1554	523	0.1366	3238	0.8454	3462	0.9039	1935	0.5052	2824	0.7373	3129	0.817	480	0.1253	742
637000087	Cytophaga hutchinsonii ATCC 33406	Finished	Bacteria	637000087	269798	Bacteroidetes	Sphingobacteria	Sphingobacteriales	Flexibacteraceae	Cytophaga	3838	3790	0.9875	48	9	3	3	0	3	0	39	0	5	0.0013	0	0	1986	0.5175	1616	0.4211	188	0.049	864	0.2251	761	0.1983	3029	0.7892	3180	0.8286	1670	0.4351	2226	0.58	2157	0.562	326	0.0849	1062
640753019	Clostridium botulinum F Langeland	Finished	Bacteria	640753019	441772	Firmicutes	Clostridia	Clostridiales	Clostridiaceae	Clostridium	3853	3705	0.9616	148	27	9	9	0	9	0	121	0	46	0.0119	0	0	2535	0.6579	1063	0.2759	107	0.0278	614	0.1594	510	0.1324	3195	0.8292	3541	0.919	2048	0.5315	2606	0.6764	2579	0.6693	648	0.1682	253
639633052	Psychromonas ingrahamii 37	Finished	Bacteria	639633052	357804	Proteobacteria	Gammaproteobacteria	Alteromonadales	Psychromonadaceae	Psychromonas	3861	3742	0.9692	119	30	10	10	0	10	0	86	3	197	0.051	0	0	2769	0.7172	938	0.2429	35	0.0091	541	0.1401	459	0.1189	3283	0.8503	3481	0.9016	1799	0.4659	2867	0.7426	2692	0.6972	318	0.0824	904
637000095	Desulfovibrio desulfuricans G20	Finished	Bacteria	637000095	207559	Proteobacteria	Deltaproteobacteria	Desulfovibrionales	Desulfovibrionaceae	Desulfovibrio	3865	3784	0.979	81	12	4	4	0	4	0	66	3	9	0.0023	0	0	2302	0.5956	1004	0.2598	478	0.1237	362	0.0937	298	0.0771	3486	0.9019	3060	0.7917	1719	0.4448	2498	0.6463	2396	0.6199	374	0.0968	832
637000256	Shewanella denitrificans OS217	Finished	Bacteria	637000256	318161	Proteobacteria	Gammaproteobacteria	Alteromonadales	Shewanellaceae	Shewanella	3905	3778	0.9675	127	25	9	8	0	8	0	93	9	24	0.0061	0	0	2668	0.6832	1084	0.2776	26	0.0067	512	0.1311	426	0.1091	3352	0.8584	3592	0.9198	1641	0.4202	2809	0.7193	2716	0.6955	616	0.1577	908
639633050	Pelobacter propionicus DSM 2379	Finished	Bacteria	639633050	338966	Proteobacteria	Deltaproteobacteria	Desulfuromonadales	Pelobacteraceae	Pelobacter	3913	3846	0.9829	67	12	4	4	0	4	0	53	2	42	0.0107	0	0	2680	0.6849	1046	0.2673	120	0.0307	465	0.1188	390	0.0997	3456	0.8832	3385	0.8651	2022	0.5167	2765	0.7066	2639	0.6744	375	0.0958	916
637000241	Rhodospirillum rubrum ATCC 11170	Finished	Bacteria	637000241	269796	Proteobacteria	Alphaproteobacteria	Rhodospirillales	Rhodospirillaceae	Rhodospirillum	3920	3850	0.9821	70	12	4	4	0	4	0	55	3	9	0.0023	0	0	2861	0.7298	953	0.2431	36	0.0092	996	0.2541	857	0.2186	2993	0.7635	3640	0.9286	1972	0.5031	3048	0.7776	2952	0.7531	416	0.1061	890
637000268	Silicibacter sp. TM1040	Finished	Bacteria	637000268	292414	Proteobacteria	Alphaproteobacteria	Rhodobacterales	Rhodobacteraceae	Silicibacter	3957	3870	0.978	87	15	5	5	0	5	0	62	10	6	0.0015	0	0	2841	0.718	957	0.2418	72	0.0182	515	0.1301	447	0.113	3423	0.865	3700	0.9351	1854	0.4685	2991	0.7559	2884	0.7288	441	0.1114	823
640069308	Clostridium difficile 630	Finished	Bacteria	640069308	272563	Firmicutes	Clostridia	Clostridiales	Clostridiaceae	Clostridium	3962	3777	0.9533	185	32	10	11	0	11	0	87	66	24	0.0061	0	0	2791	0.7044	928	0.2342	58	0.0146	593	0.1497	497	0.1254	3280	0.8279	3618	0.9132	2389	0.603	2797	0.706	2789	0.7039	243	0.0613	963
640753039	Parabacteroides distasonis ATCC 8503	Finished	Bacteria	640753039	435591	Bacteroidetes	Bacteroidetes (class)	Bacteroidales	Porphyromonadaceae	Parabacteroides	3965	3861	0.9738	104	21	7	7	0	7	0	83	0	12	0.003	0	0	2393	0.6035	1335	0.3367	133	0.0335	156	0.0393	139	0.0351	3722	0.9387	3543	0.8936	2174	0.5483	2556	0.6446	2546	0.6421	1298	0.3274	951
637000334	Vibrio fischeri ES114	Finished	Bacteria	637000334	312309	Proteobacteria	Gammaproteobacteria	Vibrionales	Vibrionaceae	Vibrio	3980	3802	0.9553	178	37	13	12	0	12	0	118	23	0	0	0	0	2805	0.7048	957	0.2405	40	0.0101	1111	0.2791	920	0.2312	2882	0.7241	3704	0.9307	1772	0.4452	3026	0.7603	2881	0.7239	432	0.1085	988
641228485	Chloroflexus aurantiacus J-10-fl	Finished	Bacteria	641228485	324602	Chloroflexi	Chloroflexi (class)	Chloroflexales	Chloroflexaceae	Chloroflexus	3986	3925	0.9847	61	9	3	3	0	3	0	49	3	72	0.0181	0	0	2845	0.7137	0	0	1080	0.2709	515	0.1292	403	0.1011	3522	0.8836	3816	0.9574	2315	0.5808	2916	0.7316	2791	0.7002	1216	0.3051	900
637000333	Vibrio cholerae O1 bv eltor N16961	Finished	Bacteria	637000333	243277	Proteobacteria	Gammaproteobacteria	Vibrionales	Vibrionaceae	Vibrio	3990	3835	0.9612	155	25	9	8	0	8	0	98	32	0	0	0	0	2286	0.5729	1362	0.3414	187	0.0469	362	0.0907	304	0.0762	3531	0.885	3580	0.8972	1630	0.4085	2894	0.7253	2827	0.7085	339	0.085	936
640753020	Clostridium kluyveri DSM 555	Finished	Bacteria	640753020	431943	Firmicutes	Clostridia	Clostridiales	Clostridiaceae	Clostridium	3994	3913	0.9797	81	20	6	7	0	7	0	61	0	0	0	0	0	2183	0.5466	1530	0.3831	200	0.0501	652	0.1632	540	0.1352	3373	0.8445	3414	0.8548	2291	0.5736	2658	0.6655	2592	0.649	598	0.1497	939
640069331	Shewanella loihica PV-4	Finished	Bacteria	640069331	323850	Proteobacteria	Gammaproteobacteria	Alteromonadales	Shewanellaceae	Shewanella	3994	3870	0.969	124	25	9	8	0	8	0	95	4	11	0.0028	0	0	2889	0.7233	940	0.2354	41	0.0103	550	0.1377	458	0.1147	3412	0.8543	3811	0.9542	1808	0.4527	2992	0.7491	2884	0.7221	562	0.1407	1029
641228493	Gluconacetobacter diazotrophicus PAl 5	Finished	Bacteria	641228493	272568	Proteobacteria	Alphaproteobacteria	Rhodospirillales	Acetobacteraceae	Gluconacetobacter	3997	3930	0.9832	67	12	4	4	0	4	0	55	0	78	0.0195	0	0	2564	0.6415	0	0	1366	0.3418	232	0.058	202	0.0505	3728	0.9327	3388	0.8476	1936	0.4844	2782	0.696	2633	0.6587	1261	0.3155	831
640427151	Vibrio cholerae O395	Finished	Bacteria	640427151	345073	Proteobacteria	Gammaproteobacteria	Vibrionales	Vibrionaceae	Vibrio	3997	3876	0.9697	121	24	8	8	0	8	0	96	1	1	0.0003	0	0	2401	0.6007	1454	0.3638	21	0.0053	697	0.1744	607	0.1519	3269	0.8179	3735	0.9345	1805	0.4516	2967	0.7423	2875	0.7193	348	0.0871	939
640427123	Mycobacterium tuberculosis F11	Finished	Bacteria	640427123	336982	Actinobacteria	Actinobacteria (class)	Actinomycetales	Mycobacteriaceae	Mycobacterium	4002	3954	0.988	48	3	1	1	0	1	0	45	0	13	0.0032	0	0	2095	0.5235	1849	0.462	10	0.0025	232	0.058	194	0.0485	3760	0.9395	3895	0.9733	2254	0.5632	2791	0.6974	2854	0.7131	301	0.0752	796
637000169	Mycobacterium bovis AF2122/97	Finished	Bacteria	637000169	233413	Actinobacteria	Actinobacteria (class)	Actinomycetales	Mycobacteriaceae	Mycobacterium	4012	3949	0.9843	63	3	1	1	0	1	0	45	15	29	0.0072	0	0	2541	0.6333	1394	0.3475	14	0.0035	1199	0.2989	1057	0.2635	2892	0.7208	3917	0.9763	2165	0.5396	2760	0.6879	2791	0.6957	309	0.077	793
637000076	Clostridium acetobutylicum ATCC 824	Finished	Bacteria	637000076	272562	Firmicutes	Clostridia	Clostridiales	Clostridiaceae	Clostridium	4017	3848	0.9579	169	33	11	11	0	11	0	73	63	0	0	0	0	3101	0.772	648	0.1613	99	0.0246	236	0.0588	210	0.0523	3638	0.9057	3458	0.8608	2118	0.5273	2808	0.699	2679	0.6669	341	0.0849	1028
641228486	Clostridium phytofermentans ISDg	Finished	Bacteria	641228486	357809	Firmicutes	Clostridia	Clostridiales	Clostridiaceae	Clostridium	4021	3932	0.9779	89	25	8	8	0	8	0	61	3	31	0.0077	0	0	2481	0.617	0	0	1451	0.3609	450	0.1119	349	0.0868	3583	0.8911	3670	0.9127	2226	0.5536	2910	0.7237	2823	0.7021	978	0.2432	1119
640427126	Novosphingobium aromaticivorans DSM 12444	Finished	Bacteria	640427126	279238	Proteobacteria	Alphaproteobacteria	Sphingomonadales	Sphingomonadaceae	Novosphingobium	4032	3958	0.9816	74	9	3	3	0	3	0	57	8	22	0.0055	0	0	2812	0.6974	1017	0.2522	129	0.032	491	0.1218	418	0.1037	3540	0.878	3711	0.9204	2067	0.5126	2952	0.7321	2829	0.7016	551	0.1367	786
639633040	Mycobacterium bovis BCG Pasteur 1173P2	Finished	Bacteria	639633040	410289	Actinobacteria	Actinobacteria (class)	Actinomycetales	Mycobacteriaceae	Mycobacterium	4033	3981	0.9871	52	3	1	1	0	1	0	47	2	29	0.0072	0	0	2460	0.61	1509	0.3742	12	0.003	1219	0.3023	1082	0.2683	2899	0.7188	3893	0.9653	2286	0.5668	2783	0.6901	2808	0.6963	312	0.0774	790
639633007	Azoarcus sp. BH72	Finished	Bacteria	639633007	62928	Proteobacteria	Betaproteobacteria	Rhodocyclales	Rhodocyclaceae	Azoarcus	4054	3989	0.984	65	8	0	0	0	0	0	56	1	0	0	0	0	2524	0.6226	1427	0.352	38	0.0094	1205	0.2972	991	0.2444	2998	0.7395	3844	0.9482	2136	0.5269	3226	0.7958	3100	0.7647	551	0.1359	969
637000173	Mycobacterium tuberculosis H37Rv	Finished	Bacteria	637000173	83332	Actinobacteria	Actinobacteria (class)	Actinomycetales	Mycobacteriaceae	Mycobacterium	4060	3997	0.9845	63	3	1	1	0	1	0	45	15	8	0.002	0	0	2626	0.6468	1363	0.3357	8	0.002	1215	0.2993	1075	0.2648	2922	0.7197	3942	0.9709	2235	0.5505	2807	0.6914	2861	0.7047	320	0.0788	801
637000249	Saccharophagus degradans 2-40	Finished	Bacteria	637000249	203122	Proteobacteria	Gammaproteobacteria	Alteromonadales	Alteromonadaceae	Saccharophagus	4067	4017	0.9877	50	6	2	2	0	2	0	41	3	9	0.0022	0	0	2789	0.6858	1177	0.2894	51	0.0125	484	0.119	401	0.0986	3616	0.8891	3697	0.909	1813	0.4458	2796	0.6875	2742	0.6742	547	0.1345	1065
640427124	Mycobacterium tuberculosis H37Ra	Finished	Bacteria	640427124	419947	Actinobacteria	Actinobacteria (class)	Actinomycetales	Mycobacteriaceae	Mycobacterium	4084	4034	0.9878	50	3	1	1	0	1	0	45	2	0	0	0	0	2573	0.63	1458	0.357	3	0.0007	231	0.0566	193	0.0473	3841	0.9405	3982	0.975	2288	0.5602	2811	0.6883	2867	0.702	322	0.0788	809
637000259	Shewanella sp. MR-4	Finished	Bacteria	637000259	60480	Proteobacteria	Gammaproteobacteria	Alteromonadales	Shewanellaceae	Shewanella	4084	3943	0.9655	141	27	9	9	0	9	0	101	13	19	0.0047	0	0	2927	0.7167	1014	0.2483	2	0.0005	557	0.1364	461	0.1129	3482	0.8526	3920	0.9598	1762	0.4314	3087	0.7559	2967	0.7265	540	0.1322	1049
640427141	Shewanella putrefaciens CN-32	Finished	Bacteria	640427141	319224	Proteobacteria	Gammaproteobacteria	Alteromonadales	Shewanellaceae	Shewanella	4134	4005	0.9688	129	25	9	8	0	8	0	101	3	33	0.008	0	0	2962	0.7165	1026	0.2482	17	0.0041	543	0.1313	450	0.1089	3555	0.8599	3940	0.9531	1913	0.4627	3062	0.7407	2956	0.715	474	0.1147	1055
637000260	Shewanella sp. MR-7	Finished	Bacteria	637000260	60481	Proteobacteria	Gammaproteobacteria	Alteromonadales	Shewanellaceae	Shewanella	4158	4014	0.9654	144	27	9	9	0	9	0	103	14	0	0	0	0	2945	0.7083	1060	0.2549	9	0.0022	547	0.1316	454	0.1092	3560	0.8562	3966	0.9538	1758	0.4228	3071	0.7386	2973	0.715	526	0.1265	1051
639633063	Syntrophobacter fumaroxidans MPOB	Finished	Bacteria	639633063	335543	Proteobacteria	Deltaproteobacteria	Syntrophobacterales	Syntrophobacteraceae	Syntrophobacter	4162	4098	0.9846	64	6	2	2	0	2	0	51	7	34	0.0082	0	0	2809	0.6749	1134	0.2725	155	0.0372	420	0.1009	358	0.086	3740	0.8986	3549	0.8527	2242	0.5387	2959	0.711	2779	0.6677	399	0.0959	1030
640753006	Bacillus cereus cytotoxis NVH 391-98	Finished	Bacteria	640753006	315749	Firmicutes	Bacilli	Bacillales	Bacillaceae	Bacillus	4176	4028	0.9646	148	39	13	13	0	13	0	106	3	184	0.0441	0	0	2758	0.6604	1231	0.2948	39	0.0093	566	0.1355	467	0.1118	3561	0.8527	3850	0.9219	2052	0.4914	2747	0.6578	2736	0.6552	778	0.1863	1088
640753008	Bacteroides vulgatus ATCC 8482	Finished	Bacteria	640753008	435590	Bacteroidetes	Bacteroidetes (class)	Bacteroidales	Bacteroidaceae	Bacteroides	4182	4076	0.9747	106	21	7	7	0	7	0	85	0	13	0.0031	0	0	2465	0.5894	1391	0.3326	220	0.0526	179	0.0428	163	0.039	3913	0.9357	3623	0.8663	2300	0.55	2522	0.6031	2507	0.5995	1354	0.3238	908
639633056	Roseobacter denitrificans OCh 114	Finished	Bacteria	639633056	375451	Proteobacteria	Alphaproteobacteria	Rhodobacterales	Rhodobacteraceae	Roseobacter	4188	4146	0.99	42	3	1	1	0	1	0	38	1	17	0.0041	0	0	2803	0.6693	1135	0.271	208	0.0497	1027	0.2452	893	0.2132	3253	0.7767	3879	0.9262	1984	0.4737	3076	0.7345	3005	0.7175	532	0.127	948
637000257	Shewanella frigidimarina NCIMB 400	Finished	Bacteria	637000257	318167	Proteobacteria	Gammaproteobacteria	Alteromonadales	Shewanellaceae	Shewanella	4199	4066	0.9683	133	28	10	9	0	9	0	96	9	37	0.0088	0	0	3010	0.7168	1045	0.2489	11	0.0026	556	0.1324	465	0.1107	3601	0.8576	3963	0.9438	1872	0.4458	3149	0.7499	3006	0.7159	511	0.1217	1079
637000353	Yersinia pestis Nepal516	Finished	Bacteria	637000353	377628	Proteobacteria	Gammaproteobacteria	Enterobacteriales	Enterobacteriaceae	Yersinia	4204	4097	0.9745	107	21	7	7	0	7	0	72	14	3	0.0007	0	0	2905	0.691	1192	0.2835	0	0	636	0.1513	534	0.127	3563	0.8475	3935	0.936	1967	0.4679	3344	0.7954	3239	0.7705	411	0.0978	989
640427133	Pseudomonas stutzeri A1501	Finished	Bacteria	640427133	379731	Proteobacteria	Gammaproteobacteria	Pseudomonadales	Pseudomonadaceae	Pseudomonas	4207	4135	0.9829	72	11	2	4	0	5	0	61	0	9	0.0021	0	0	3227	0.7671	805	0.1913	103	0.0245	351	0.0834	301	0.0715	3834	0.9113	3949	0.9387	2145	0.5099	3332	0.792	3194	0.7592	451	0.1072	1021
639633059	Shewanella sp. W3-18-1	Finished	Bacteria	639633059	351745	Proteobacteria	Gammaproteobacteria	Alteromonadales	Shewanellaceae	Shewanella	4217	4088	0.9694	129	25	9	8	0	8	0	100	4	44	0.0104	0	0	2975	0.7055	1095	0.2597	18	0.0043	539	0.1278	449	0.1065	3639	0.8629	3994	0.9471	1892	0.4487	3068	0.7275	2969	0.7041	476	0.1129	1043
637000020	Bacillus halodurans C-125	Finished	Bacteria	637000020	272558	Firmicutes	Bacilli	Bacillales	Bacillaceae	Bacillus	4223	4066	0.9628	157	25	9	8	0	8	0	78	54	0	0	0	0	2175	0.515	1750	0.4144	141	0.0334	467	0.1106	407	0.0964	3659	0.8664	3700	0.8762	2110	0.4996	3088	0.7312	3016	0.7142	321	0.076	1099
637000344	Xanthomonas campestris pv. campestris ATCC 33913	Finished	Bacteria	637000344	190485	Proteobacteria	Gammaproteobacteria	Xanthomonadales	Xanthomonadaceae	Xanthomonas	4251	4181	0.9835	70	6	2	2	0	2	0	53	11	0	0	0	0	2690	0.6328	1487	0.3498	4	0.0009	295	0.0694	256	0.0602	3925	0.9233	4097	0.9638	2055	0.4834	3133	0.737	3068	0.7217	604	0.1421	946
637000019	Bacillus clausii KSM-K16	Finished	Bacteria	637000019	66692	Firmicutes	Bacilli	Bacillales	Bacillaceae	Bacillus	4253	4105	0.9652	148	22	8	7	0	7	0	74	52	9	0.0021	0	0	2781	0.6539	1274	0.2996	50	0.0118	884	0.2079	751	0.1766	3354	0.7886	3902	0.9175	2286	0.5375	3172	0.7458	3176	0.7468	329	0.0774	1059
640069328	Rhodobacter sphaeroides ATCC 17029	Finished	Bacteria	640069328	349101	Proteobacteria	Alphaproteobacteria	Rhodobacterales	Rhodobacteraceae	Rhodobacter	4253	4183	0.9835	70	12	4	4	0	4	0	55	3	51	0.012	0	0	3145	0.7395	1002	0.2356	36	0.0085	563	0.1324	492	0.1157	3691	0.8679	4072	0.9574	2254	0.53	3254	0.7651	3143	0.739	530	0.1246	947
637000252	Salmonella enterica enterica sv Paratyphi A ATCC 9150	Finished	Bacteria	637000252	295319	Proteobacteria	Gammaproteobacteria	Enterobacteriales	Enterobacteriaceae	Salmonella	4264	4094	0.9601	170	22	8	7	0	7	0	82	66	1	0.0002	0	0	2936	0.6886	1158	0.2716	0	0	529	0.1241	448	0.1051	3646	0.8551	4078	0.9564	1995	0.4679	3320	0.7786	3393	0.7957	468	0.1098	300
637000355	Yersinia pseudotuberculosis IP 32953	Finished	Bacteria	637000355	273123	Proteobacteria	Gammaproteobacteria	Enterobacteriales	Enterobacteriaceae	Yersinia	4264	4113	0.9646	151	21	7	7	0	7	0	85	45	75	0.0176	0	0	2854	0.6693	1240	0.2908	19	0.0045	934	0.219	795	0.1864	3318	0.7781	4036	0.9465	1962	0.4601	3240	0.7598	3267	0.7662	429	0.1006	1011
640427152	Yersinia pestis Pestoides F	Finished	Bacteria	640427152	386656	Proteobacteria	Gammaproteobacteria	Enterobacteriales	Enterobacteriaceae	Yersinia	4265	4158	0.9749	107	23	9	7	0	7	0	72	12	90	0.0211	0	0	2916	0.6837	1242	0.2912	0	0	624	0.1463	521	0.1222	3637	0.8528	4008	0.9397	2055	0.4818	3362	0.7883	3277	0.7683	428	0.1004	1006
641228491	Dinoroseobacter shibae DFL 12	Finished	Bacteria	641228491	398580	Proteobacteria	Alphaproteobacteria	Rhodobacterales	Rhodobacteraceae	Dinoroseobacter	4271	4219	0.9878	52	6	2	2	0	2	0	44	2	33	0.0077	0	0	2538	0.5942	0	0	1681	0.3936	548	0.1283	464	0.1086	3755	0.8792	4053	0.949	2292	0.5366	3173	0.7429	3034	0.7104	1582	0.3704	1029
640069335	Yersinia enterocolitica enterocolitica 8081	Finished	Bacteria	640069335	393305	Proteobacteria	Gammaproteobacteria	Enterobacteriales	Enterobacteriaceae	Yersinia	4279	4135	0.9663	144	22	8	7	0	7	0	82	40	84	0.0196	0	0	2889	0.6752	1199	0.2802	47	0.011	562	0.1313	478	0.1117	3657	0.8546	4001	0.935	2016	0.4711	3313	0.7742	3385	0.7911	414	0.0968	1020
639633004	Aeromonas hydrophila hydrophila ATCC 7966	Finished	Bacteria	639633004	380703	Proteobacteria	Gammaproteobacteria	Aeromonadales	Aeromonadaceae	Aeromonas	4288	4129	0.9629	159	30	10	10	0	10	0	128	1	7	0.0016	0	0	3312	0.7724	787	0.1835	30	0.007	1013	0.2362	842	0.1964	3287	0.7666	4053	0.9452	2118	0.4939	3426	0.799	3307	0.7712	445	0.1038	605
637000022	Bacillus subtilis 168	Finished	Bacteria	637000022	224308	Firmicutes	Bacilli	Bacillales	Bacillaceae	Bacillus	4292	4106	0.9567	186	30	10	10	0	10	0	86	70	1	0.0002	0	0	1581	0.3684	2484	0.5788	41	0.0096	637	0.1484	545	0.127	3561	0.8297	3985	0.9285	2124	0.4949	3048	0.7102	3031	0.7062	367	0.0855	1132
637000351	Yersinia pestis CO92	Finished	Bacteria	637000351	214092	Proteobacteria	Gammaproteobacteria	Enterobacteriales	Enterobacteriaceae	Yersinia	4292	4157	0.9685	135	19	7	6	0	6	0	70	46	91	0.0212	0	0	2757	0.6424	1398	0.3257	2	0.0005	820	0.1911	678	0.158	3479	0.8106	3961	0.9229	1927	0.449	3278	0.7637	3295	0.7677	397	0.0925	986
637000088	Dechloromonas aromatica RCB	Finished	Bacteria	637000088	159087	Proteobacteria	Betaproteobacteria	Rhodocyclales	Rhodocyclaceae	Dechloromonas	4297	4204	0.9784	93	12	4	4	0	4	0	64	17	33	0.0077	0	0	2967	0.6905	1168	0.2718	69	0.0161	299	0.0696	258	0.06	3946	0.9183	3929	0.9144	2207	0.5136	3201	0.7449	3079	0.7165	703	0.1636	1029
637000346	Xanthomonas oryzae pv. oryzae KACC10331	Finished	Bacteria	637000346	291331	Proteobacteria	Gammaproteobacteria	Xanthomonadales	Xanthomonadaceae	Xanthomonas	4297	4227	0.9837	70	6	2	2	0	2	0	54	10	147	0.0342	0	0	2872	0.6684	1349	0.3139	6	0.0014	254	0.0591	223	0.0519	4004	0.9318	3737	0.8697	2105	0.4899	2921	0.6798	2758	0.6418	402	0.0936	781
637000172	Mycobacterium tuberculosis CDC1551	Finished	Bacteria	637000172	83331	Actinobacteria	Actinobacteria (class)	Actinomycetales	Mycobacteriaceae	Mycobacterium	4298	4235	0.9853	63	3	1	1	0	1	0	45	15	46	0.0107	0	0	2216	0.5156	1842	0.4286	177	0.0412	571	0.1329	468	0.1089	3767	0.8765	3944	0.9176	2139	0.4977	2716	0.6319	2784	0.6477	298	0.0693	816
639633037	Marinobacter aquaeolei VT8	Finished	Bacteria	639633037	351348	Proteobacteria	Gammaproteobacteria	Alteromonadales	Alteromonadaceae	Marinobacter	4335	4272	0.9855	63	9	3	3	0	3	0	51	3	0	0	0	0	3119	0.7195	1105	0.2549	48	0.0111	510	0.1176	418	0.0964	3854	0.889	3962	0.914	2239	0.5165	3188	0.7354	3056	0.705	499	0.1151	1035
637000137	Jannaschia sp. CCS1	Finished	Bacteria	637000137	290400	Proteobacteria	Alphaproteobacteria	Rhodobacterales	Rhodobacteraceae	Jannaschia	4336	4283	0.9878	53	3	1	1	0	1	0	42	8	0	0	0	0	3043	0.7018	1187	0.2738	53	0.0122	512	0.1181	448	0.1033	3835	0.8845	4011	0.925	2054	0.4737	3175	0.7322	3076	0.7094	581	0.134	985
637000343	Xanthomonas campestris pv. campestris 8004	Finished	Bacteria	637000343	314565	Proteobacteria	Gammaproteobacteria	Xanthomonadales	Xanthomonadaceae	Xanthomonas	4344	4273	0.9837	71	6	2	2	0	2	0	54	11	0	0	0	0	2664	0.6133	1580	0.3637	29	0.0067	293	0.0674	255	0.0587	4018	0.925	4168	0.9595	2072	0.477	3133	0.7212	3062	0.7049	628	0.1446	977
639279303	Bacillus licheniformis ATCC 14580 (Goettingen)	Finished	Bacteria	639279303	279010	Firmicutes	Bacilli	Bacillales	Bacillaceae	Bacillus	4350	4196	0.9646	154	21	7	7	0	7	0	72	61	0	0	0	0	2993	0.688	1188	0.2731	15	0.0034	476	0.1094	411	0.0945	3785	0.8701	4109	0.9446	2579	0.5929	3130	0.7195	3098	0.7122	384	0.0883	1160
639279304	Bacillus licheniformis ATCC 14580 (Novozymes)	Finished	Bacteria	639279304	279010	Firmicutes	Bacilli	Bacillales	Bacillaceae	Bacillus	4350	4196	0.9646	154	21	7	7	0	7	0	72	61	44	0.0101	0	0	3203	0.7363	973	0.2237	20	0.0046	390	0.0897	347	0.0798	3849	0.8848	4116	0.9462	2525	0.5805	3091	0.7106	3086	0.7094	383	0.088	1144
637000267	Silicibacter pomeroyi DSS-3	Finished	Bacteria	637000267	246200	Proteobacteria	Alphaproteobacteria	Rhodobacterales	Rhodobacteraceae	Silicibacter	4354	4283	0.9837	71	9	3	3	0	3	0	53	9	31	0.0071	0	0	3124	0.7175	1126	0.2586	33	0.0076	703	0.1615	606	0.1392	3677	0.8445	4145	0.952	2287	0.5253	3399	0.7807	3279	0.7531	480	0.1102	939
640069327	Rhodobacter sphaeroides 2.4.1	Finished	Bacteria	640069327	272943	Proteobacteria	Alphaproteobacteria	Rhodobacterales	Rhodobacteraceae	Rhodobacter	4369	4304	0.9851	65	8	2	3	0	3	0	54	3	62	0.0142	0	0	2957	0.6768	1295	0.2964	52	0.0119	719	0.1646	641	0.1467	3663	0.8384	4170	0.9545	2298	0.526	3267	0.7478	3173	0.7263	523	0.1197	940
637000352	Yersinia pestis KIM	Finished	Bacteria	637000352	187410	Proteobacteria	Gammaproteobacteria	Enterobacteriales	Enterobacteriaceae	Yersinia	4377	4240	0.9687	137	24	8	7	0	7	0	73	40	38	0.0087	0	0	2536	0.5794	1574	0.3596	130	0.0297	427	0.0976	355	0.0811	3885	0.8876	3936	0.8992	1914	0.4373	3257	0.7441	3196	0.7302	381	0.087	1029
639633003	Acidovorax sp. JS42	Finished	Bacteria	639633003	232721	Proteobacteria	Betaproteobacteria	Burkholderiales	Comamonadaceae	Acidovorax	4383	4320	0.9856	63	9	3	3	0	3	0	51	3	165	0.0376	0	0	3077	0.702	1201	0.274	42	0.0096	514	0.1173	435	0.0992	3885	0.8864	4020	0.9172	2395	0.5464	3215	0.7335	3090	0.705	551	0.1257	929
640427113	Enterobacter sp. 638	Finished	Bacteria	640427113	399742	Proteobacteria	Gammaproteobacteria	Enterobacteriales	Enterobacteriaceae	Enterobacter	4386	4278	0.9754	108	22	8	7	0	7	0	84	2	39	0.0089	0	0	3511	0.8005	717	0.1635	50	0.0114	733	0.1671	612	0.1395	3666	0.8358	4186	0.9544	2252	0.5135	3494	0.7966	3557	0.811	509	0.1161	1034
637000265	Shigella flexneri 5 8401	Finished	Bacteria	637000265	373384	Proteobacteria	Gammaproteobacteria	Enterobacteriales	Enterobacteriaceae	Shigella	4390	4271	0.9729	119	22	8	7	0	7	0	97	0	155	0.0353	0	0	3016	0.687	1252	0.2852	3	0.0007	502	0.1144	427	0.0973	3844	0.8756	3928	0.8948	2282	0.5198	3446	0.785	3597	0.8194	350	0.0797	332
637000216	Pseudoalteromonas atlantica T6c	Finished	Bacteria	637000216	342610	Proteobacteria	Gammaproteobacteria	Alteromonadales	Pseudoalteromonadaceae	Pseudoalteromonas	4397	4313	0.9809	84	15	5	5	0	5	0	62	7	32	0.0073	0	0	3174	0.7219	1098	0.2497	41	0.0093	576	0.131	475	0.108	3838	0.8729	4115	0.9359	2092	0.4758	3279	0.7457	3186	0.7246	497	0.113	1049
637000024	Bacteroides fragilis NCTC 9343	Finished	Bacteria	637000024	272559	Bacteroidetes	Bacteroidetes (class)	Bacteroidales	Bacteroidaceae	Bacteroides	4403	4299	0.9764	104	19	7	6	0	6	0	73	12	68	0.0154	0	0	2463	0.5594	1685	0.3827	151	0.0343	395	0.0897	344	0.0781	3955	0.8983	4030	0.9153	2284	0.5187	2543	0.5776	2548	0.5787	375	0.0852	1067
637000354	Yersinia pestis biovar Microtus 91001	Finished	Bacteria	637000354	229193	Proteobacteria	Gammaproteobacteria	Enterobacteriales	Enterobacteriaceae	Yersinia	4404	4266	0.9687	138	22	8	7	0	7	0	72	44	124	0.0282	0	0	2952	0.6703	1287	0.2922	27	0.0061	427	0.097	356	0.0808	3910	0.8878	4084	0.9273	1908	0.4332	3260	0.7402	3280	0.7448	387	0.0879	1035
637000168	Mycobacterium avium paratuberculosis K-10	Finished	Bacteria	637000168	262316	Actinobacteria	Actinobacteria (class)	Actinomycetales	Mycobacteriaceae	Mycobacterium	4414	4350	0.9855	64	5	1	1	0	3	0	46	13	0	0	0	0	1336	0.3027	3010	0.6819	4	0.0009	232	0.0526	199	0.0451	4151	0.9404	4225	0.9572	2678	0.6067	3188	0.7222	3174	0.7191	336	0.0761	907
637000007	Anaeromyxobacter dehalogenans 2CP-C	Finished	Bacteria	637000007	290397	Proteobacteria	Deltaproteobacteria	Myxococcales	Myxococcaceae	Anaeromyxobacter	4419	4361	0.9869	58	6	2	2	0	2	0	49	3	15	0.0034	0	0	2957	0.6692	1363	0.3084	41	0.0093	502	0.1136	419	0.0948	3942	0.8921	4221	0.9552	2468	0.5585	3085	0.6981	2964	0.6707	738	0.167	986
637000347	Xanthomonas oryzae pv. oryzae MAFF 311018	Finished	Bacteria	637000347	342109	Proteobacteria	Gammaproteobacteria	Xanthomonadales	Xanthomonadaceae	Xanthomonas	4431	4372	0.9867	59	6	2	2	0	2	0	53	0	0	0	0	0	2776	0.6265	1564	0.353	32	0.0072	258	0.0582	225	0.0508	4147	0.9359	3902	0.8806	2257	0.5094	3059	0.6904	2913	0.6574	505	0.114	849
641228508	Shewanella pealeana ATCC 700345	Finished	Bacteria	641228508	398579	Proteobacteria	Gammaproteobacteria	Alteromonadales	Shewanellaceae	Shewanella	4438	4258	0.9594	180	34	12	11	0	11	0	143	3	17	0.0038	0	0	3144	0.7084	0	0	1114	0.251	592	0.1334	483	0.1088	3775	0.8506	4152	0.9356	2144	0.4831	3240	0.7301	3111	0.701	1713	0.386	1115
641228512	Yersinia pestis Angola	Finished	Bacteria	641228512	349746	Proteobacteria	Gammaproteobacteria	Enterobacteriales	Enterobacteriaceae	Yersinia	4440	4322	0.9734	118	22	8	7	0	7	0	70	26	277	0.0624	0	0	3085	0.6948	0	0	1237	0.2786	903	0.2034	724	0.1631	3598	0.8104	3974	0.895	2039	0.4592	3315	0.7466	3212	0.7234	1321	0.2975	819
637000033	Bordetella parapertussis 12822	Finished	Bacteria	637000033	257311	Proteobacteria	Betaproteobacteria	Burkholderiales	Alcaligenaceae	Bordetella	4443	4368	0.9831	75	9	3	3	0	3	0	54	12	183	0.0412	0	0	2836	0.6383	1520	0.3421	12	0.0027	676	0.1521	592	0.1332	3776	0.8499	4298	0.9674	2544	0.5726	3654	0.8224	3650	0.8215	624	0.1404	957
640427138	Rhodobacter sphaeroides ATCC 17025	Finished	Bacteria	640427138	349102	Proteobacteria	Alphaproteobacteria	Rhodobacterales	Rhodobacteraceae	Rhodobacter	4465	4397	0.9848	68	12	4	4	0	4	0	54	2	64	0.0143	0	0	2520	0.5644	1794	0.4018	83	0.0186	564	0.1263	483	0.1082	3914	0.8766	4028	0.9021	2387	0.5346	3244	0.7265	3122	0.6992	503	0.1127	927
637000350	Yersinia pestis Antiqua	Finished	Bacteria	637000350	360102	Proteobacteria	Gammaproteobacteria	Enterobacteriales	Enterobacteriaceae	Yersinia	4471	4368	0.977	103	21	7	7	0	7	0	68	14	4	0.0009	0	0	2890	0.6464	1478	0.3306	0	0	640	0.1431	536	0.1199	3832	0.8571	4106	0.9184	2184	0.4885	3533	0.7902	3422	0.7654	422	0.0944	1023
637000121	Gloeobacter violaceus PCC 7421	Finished	Bacteria	637000121	251221	Cyanobacteria	Gloeobacteria	Gloeobacterales	unclassified	Gloeobacter	4488	4430	0.9871	58	3	1	1	0	1	0	45	10	0	0	0	0	1784	0.3975	2514	0.5602	132	0.0294	238	0.053	190	0.0423	4240	0.9447	3818	0.8507	2454	0.5468	2869	0.6393	2874	0.6404	462	0.1029	966
640427115	Geobacter uraniumreducens Rf4	Finished	Bacteria	640427115	351605	Proteobacteria	Deltaproteobacteria	Desulfuromonadales	Geobacteraceae	Geobacter	4489	4431	0.9871	58	6	2	2	0	2	0	49	3	74	0.0165	0	0	3075	0.685	1275	0.284	81	0.018	519	0.1156	415	0.0924	4016	0.8946	4121	0.918	2628	0.5854	3174	0.7071	3053	0.6801	540	0.1203	77
640753060	Yersinia pseudotuberculosis IP 31758	Finished	Bacteria	640753060	349747	Proteobacteria	Gammaproteobacteria	Enterobacteriales	Enterobacteriaceae	Yersinia	4491	4358	0.9704	133	22	8	7	0	7	0	86	25	37	0.0082	0	0	3129	0.6967	1003	0.2233	226	0.0503	929	0.2069	748	0.1666	3610	0.8038	4136	0.921	2015	0.4487	3235	0.7203	3215	0.7159	777	0.173	1071
637000238	Rhodopseudomonas palustris BisB5	Finished	Bacteria	637000238	316057	Proteobacteria	Alphaproteobacteria	Rhizobiales	Bradyrhizobiaceae	Rhodopseudomonas	4492	4418	0.9835	74	6	2	2	0	2	0	51	17	21	0.0047	0	0	3149	0.701	1246	0.2774	23	0.0051	546	0.1215	468	0.1042	3950	0.8793	4290	0.955	2233	0.4971	3357	0.7473	3196	0.7115	620	0.138	1140
637000342	Xanthomonas axonopodis pv. citri 306	Finished	Bacteria	637000342	190486	Proteobacteria	Gammaproteobacteria	Xanthomonadales	Xanthomonadaceae	Xanthomonas	4497	4427	0.9844	70	6	2	2	0	2	0	54	10	0	0	0	0	2751	0.6117	1639	0.3645	37	0.0082	290	0.0645	251	0.0558	4176	0.9286	4180	0.9295	2062	0.4585	3210	0.7138	3166	0.704	577	0.1283	963
640753047	Roseiflexus castenholzii DSM 13941	Finished	Bacteria	640753047	383372	Chloroflexi	Chloroflexi (class)	Chloroflexales	Chloroflexaceae	Roseiflexus	4509	4453	0.9876	56	6	2	2	0	2	0	48	2	123	0.0273	0	0	3048	0.676	1315	0.2916	90	0.02	528	0.1171	409	0.0907	4044	0.8969	4250	0.9426	2684	0.5953	3186	0.7066	3068	0.6804	1047	0.2322	1219
639633058	Shewanella sp. ANA-3	Finished	Bacteria	639633058	94122	Proteobacteria	Gammaproteobacteria	Alteromonadales	Shewanellaceae	Shewanella	4518	4384	0.9703	134	27	9	9	0	9	0	103	4	24	0.0053	0	0	3156	0.6985	1212	0.2683	16	0.0035	409	0.0905	340	0.0753	4044	0.8951	4290	0.9495	2050	0.4537	3301	0.7306	3163	0.7001	546	0.1208	1139
637000074	Chromobacterium violaceum ATCC 12472	Finished	Bacteria	637000074	243365	Proteobacteria	Betaproteobacteria	Neisseriales	Neisseriaceae	Chromobacterium	4547	4407	0.9692	140	25	9	8	0	8	0	98	17	0	0	0	0	2687	0.5909	1544	0.3396	176	0.0387	1024	0.2252	859	0.1889	3548	0.7803	3956	0.87	2201	0.4841	3316	0.7293	3184	0.7002	546	0.1201	977
640069319	Methylibium petroleiphilum PM1	Finished	Bacteria	640069319	420662	Proteobacteria	Betaproteobacteria	Burkholderiales	unclassified	Methylibium	4547	4475	0.9842	72	3	1	1	0	1	0	69	0	26	0.0057	0	0	2761	0.6072	1441	0.3169	273	0.06	986	0.2168	856	0.1883	3619	0.7959	3968	0.8727	2272	0.4997	3227	0.7097	3081	0.6776	611	0.1344	984
637000235	Rhodoferax ferrireducens T118	Finished	Bacteria	637000235	338969	Proteobacteria	Betaproteobacteria	Burkholderiales	Comamonadaceae	Rhodoferax	4555	4495	0.9868	60	6	2	2	0	2	0	45	9	77	0.0169	0	0	3351	0.7357	1047	0.2299	97	0.0213	566	0.1243	472	0.1036	4023	0.8832	4211	0.9245	2362	0.5186	3505	0.7695	3321	0.7291	628	0.1379	1067
640753003	Anaeromyxobacter sp. Fw109-5	Finished	Bacteria	640753003	404589	Proteobacteria	Deltaproteobacteria	Myxococcales	Myxococcaceae	Anaeromyxobacter	4562	4504	0.9873	58	6	2	2	0	2	0	49	3	38	0.0083	0	0	3157	0.692	1272	0.2788	75	0.0164	573	0.1256	438	0.096	4066	0.8913	4266	0.9351	2594	0.5686	3165	0.6938	3060	0.6708	1450	0.3178	982
637000261	Shigella boydii Sb227	Finished	Bacteria	637000261	300268	Proteobacteria	Gammaproteobacteria	Enterobacteriales	Enterobacteriaceae	Shigella	4568	4455	0.9753	113	22	8	7	0	7	0	91	0	171	0.0374	0	0	3188	0.6979	1261	0.2761	6	0.0013	511	0.1119	430	0.0941	4025	0.8811	3896	0.8529	2360	0.5166	3470	0.7596	3600	0.7881	390	0.0854	293
640753022	Enterobacter sakazakii ATCC BAA-894	Finished	Bacteria	640753022	290339	Proteobacteria	Gammaproteobacteria	Enterobacteriales	Enterobacteriaceae	Enterobacter	4571	4448	0.9731	123	16	8	0	0	1	0	80	27	6	0.0013	0	0	0	0	4094	0.8956	354	0.0774	481	0.1052	398	0.0871	4050	0.886	3994	0.8738	2055	0.4496	3318	0.7259	3311	0.7243	1219	0.2667	1043
637000106	Escherichia coli K12	Finished	Bacteria	637000106	83333	Proteobacteria	Gammaproteobacteria	Enterobacteriales	Enterobacteriaceae	Escherichia	4590	4391	0.9566	199	22	8	7	0	7	0	85	92	148	0.0322	0	0	3537	0.7706	828	0.1804	26	0.0057	1311	0.2856	1086	0.2366	3305	0.72	4285	0.9336	2229	0.4856	3566	0.7769	3671	0.7998	487	0.1061	330
637000263	Shigella flexneri 2a 2457T	Finished	Bacteria	637000263	198215	Proteobacteria	Gammaproteobacteria	Enterobacteriales	Enterobacteriaceae	Shigella	4592	4397	0.9575	195	22	8	7	0	7	0	98	75	329	0.0716	0	0	3028	0.6594	1344	0.2927	25	0.0054	500	0.1089	426	0.0928	3971	0.8648	3965	0.8635	2194	0.4778	3457	0.7528	3692	0.804	354	0.0771	335
640753049	Shewanella baltica OS185	Finished	Bacteria	640753049	402882	Proteobacteria	Gammaproteobacteria	Alteromonadales	Shewanellaceae	Shewanella	4596	4456	0.9695	140	31	11	10	0	10	0	106	3	62	0.0135	0	0	3178	0.6915	1244	0.2707	34	0.0074	589	0.1282	472	0.1027	3984	0.8668	4351	0.9467	2148	0.4674	3275	0.7126	3192	0.6945	1435	0.3122	38
640753033	Marinomonas sp. MWYL1	Finished	Bacteria	640753033	400668	Proteobacteria	Gammaproteobacteria	Oceanospirillales	Oceanospirillaceae	Marinomonas	4598	4487	0.9759	111	25	9	8	0	8	0	83	3	48	0.0104	0	0	3540	0.7699	897	0.1951	50	0.0109	643	0.1398	533	0.1159	3954	0.8599	4339	0.9437	2487	0.5409	3696	0.8038	3567	0.7758	1191	0.259	1107
639633006	Arthrobacter sp. FB24	Finished	Bacteria	639633006	290399	Actinobacteria	Actinobacteria (class)	Actinomycetales	Micrococcaceae	Arthrobacter	4605	4536	0.985	69	15	5	5	0	5	0	51	3	30	0.0065	0	0	3279	0.7121	1212	0.2632	45	0.0098	530	0.1151	448	0.0973	4088	0.8877	4216	0.9155	2824	0.6132	3361	0.7299	3270	0.7101	422	0.0916	1164
637000116	Frankia sp. CcI3	Finished	Bacteria	637000116	106370	Actinobacteria	Actinobacteria (class)	Actinomycetales	Frankiaceae	Frankia	4618	4548	0.9848	70	6	2	2	0	2	0	46	18	49	0.0106	0	0	2970	0.6431	1535	0.3324	43	0.0093	444	0.0961	380	0.0823	4168	0.9026	4068	0.8809	2625	0.5684	2884	0.6245	2870	0.6215	312	0.0676	860
640753025	Escherichia coli HS	Finished	Bacteria	640753025	331112	Proteobacteria	Gammaproteobacteria	Enterobacteriales	Enterobacteriaceae	Escherichia	4628	4470	0.9659	158	22	8	7	0	7	0	88	48	87	0.0188	0	0	3481	0.7522	933	0.2016	56	0.0121	1219	0.2634	990	0.2139	3480	0.7519	4314	0.9322	2297	0.4963	3594	0.7766	3631	0.7846	788	0.1703	337
637000102	Erwinia carotovora atroseptica SCRI1043	Finished	Bacteria	637000102	218491	Proteobacteria	Gammaproteobacteria	Enterobacteriales	Enterobacteriaceae	Erwinia	4629	4489	0.9698	140	22	8	7	0	7	0	76	42	17	0.0037	0	0	3217	0.695	1177	0.2543	95	0.0205	975	0.2106	837	0.1808	3652	0.7889	4248	0.9177	2280	0.4925	3553	0.7676	3557	0.7684	505	0.1091	1072
637000258	Shewanella oneidensis MR-1	Finished	Bacteria	637000258	211586	Proteobacteria	Gammaproteobacteria	Alteromonadales	Shewanellaceae	Shewanella	4648	4502	0.9686	146	28	10	9	0	9	0	102	16	30	0.0065	0	0	2757	0.5932	1635	0.3518	110	0.0237	323	0.0695	271	0.0583	4231	0.9103	4102	0.8825	1978	0.4256	3195	0.6874	3146	0.6769	481	0.1035	17
637000110	Escherichia coli W3110	Finished	Bacteria	637000110	316407	Proteobacteria	Gammaproteobacteria	Enterobacteriales	Enterobacteriaceae	Escherichia	4649	4227	0.9092	422	66	24	21	0	21	0	258	98	1	0.0002	0	0	3511	0.7552	716	0.154	0	0	568	0.1222	477	0.1026	3750	0.8066	4168	0.8965	2231	0.4799	3565	0.7668	3622	0.7791	487	0.1048	328
640427140	Salinispora tropica CNB-440	Finished	Bacteria	640427140	369723	Actinobacteria	Actinobacteria (class)	Actinomycetales	Micromonosporaceae	Salinispora	4654	4593	0.9869	61	9	3	3	0	3	0	50	2	57	0.0122	0	0	2993	0.6431	1412	0.3034	188	0.0404	454	0.0976	379	0.0814	4214	0.9055	4336	0.9317	2697	0.5795	3114	0.6691	3136	0.6738	365	0.0784	1047
637000336	Vibrio vulnificus CMCP6	Finished	Bacteria	637000336	216895	Proteobacteria	Gammaproteobacteria	Vibrionales	Vibrionaceae	Vibrio	4660	4488	0.9631	172	28	10	9	0	9	0	111	33	0	0	0	0	3478	0.7464	963	0.2067	47	0.0101	386	0.0828	328	0.0704	4160	0.8927	4336	0.9305	2120	0.4549	3474	0.7455	3326	0.7137	550	0.118	1084
637000253	Salmonella enterica enterica sv Typhi Ty2	Finished	Bacteria	637000253	209261	Proteobacteria	Gammaproteobacteria	Enterobacteriales	Enterobacteriaceae	Salmonella	4666	4505	0.9655	161	22	8	7	0	7	0	78	61	187	0.0401	0	0	2999	0.6427	1482	0.3176	24	0.0051	522	0.1119	447	0.0958	4058	0.8697	4416	0.9464	2109	0.452	3408	0.7304	3569	0.7649	493	0.1057	798
640753050	Shewanella sediminis HAW-EB3	Finished	Bacteria	640753050	425104	Proteobacteria	Gammaproteobacteria	Alteromonadales	Shewanellaceae	Shewanella	4666	4501	0.9646	165	37	13	12	0	12	0	125	3	4	0.0009	0	0	3243	0.695	1197	0.2565	61	0.0131	613	0.1314	501	0.1074	4000	0.8573	4393	0.9415	2396	0.5135	3474	0.7445	3331	0.7139	1186	0.2542	1210
637000155	Magnetospirillum magneticum AMB-1	Finished	Bacteria	637000155	342108	Proteobacteria	Alphaproteobacteria	Rhodospirillales	Rhodospirillaceae	Magnetospirillum	4667	4559	0.9769	108	8	4	2	0	2	0	100	0	0	0	0	0	2957	0.6336	1404	0.3008	198	0.0424	248	0.0531	220	0.0471	4339	0.9297	4000	0.8571	2428	0.5202	3098	0.6638	2941	0.6302	865	0.1853	982
637000012	Azoarcus sp. EbN1	Finished	Bacteria	637000012	76114	Proteobacteria	Betaproteobacteria	Rhodocyclales	Rhodocyclaceae	Azoarcus	4682	4599	0.9823	83	12	4	4	0	4	0	58	13	0	0	0	0	2676	0.5716	1653	0.3531	270	0.0577	661	0.1412	570	0.1217	4029	0.8605	3833	0.8187	2246	0.4797	3121	0.6666	2952	0.6305	695	0.1484	870
640427139	Roseiflexus sp. RS-1	Finished	Bacteria	640427139	357808	Chloroflexi	Chloroflexi (class)	Chloroflexales	Chloroflexaceae	Roseiflexus	4682	4625	0.9878	57	6	2	2	0	2	0	48	3	108	0.0231	0	0	3097	0.6615	1438	0.3071	90	0.0192	507	0.1083	397	0.0848	4228	0.903	4345	0.928	2847	0.6081	3271	0.6986	3180	0.6792	407	0.0869	1247
637000160	Mesorhizobium sp. BNC1	Finished	Bacteria	637000160	266779	Proteobacteria	Alphaproteobacteria	Rhizobiales	Phyllobacteriaceae	Mesorhizobium	4686	4614	0.9846	72	6	1	2	0	3	0	52	14	71	0.0152	0	0	3350	0.7149	1204	0.2569	60	0.0128	280	0.0598	250	0.0534	4364	0.9313	4344	0.927	2606	0.5561	3624	0.7734	3471	0.7407	588	0.1255	1044
640427102	Aeromonas salmonicida salmonicida A449	Finished	Bacteria	640427102	382245	Proteobacteria	Gammaproteobacteria	Aeromonadales	Aeromonadaceae	Aeromonas	4688	4540	0.9684	148	29	11	9	0	9	0	110	9	127	0.0271	0	0	3247	0.6926	1155	0.2464	138	0.0294	389	0.083	331	0.0706	4209	0.8978	4234	0.9032	2173	0.4635	3341	0.7127	3328	0.7099	947	0.202	431
641228505	Salmonella enterica subsp. arizonae serovar 62:z4,z23:--	Finished	Bacteria	641228505	41514	Proteobacteria	Gammaproteobacteria	Enterobacteriales	Enterobacteriaceae	Salmonella	4694	4552	0.9697	142	19	8	0	0	4	0	83	40	42	0.0089	0	0	0	0	0	0	4552	0.9697	502	0.1069	424	0.0903	4128	0.8794	4210	0.8969	2107	0.4489	3320	0.7073	3332	0.7098	1456	0.3102	1069
640427131	Pseudomonas mendocina ymp	Finished	Bacteria	640427131	399739	Proteobacteria	Gammaproteobacteria	Pseudomonadales	Pseudomonadaceae	Pseudomonas	4704	4622	0.9826	82	12	4	4	0	4	0	67	3	28	0.006	0	0	3512	0.7466	1045	0.2222	65	0.0138	657	0.1397	533	0.1133	4089	0.8693	4491	0.9547	2598	0.5523	3725	0.7919	3598	0.7649	667	0.1418	1107
640069330	Shewanella baltica OS155	Finished	Bacteria	640069330	325240	Proteobacteria	Gammaproteobacteria	Alteromonadales	Shewanellaceae	Shewanella	4721	4570	0.968	151	31	11	10	0	10	0	117	3	81	0.0172	0	0	3294	0.6977	1254	0.2656	22	0.0047	558	0.1182	459	0.0972	4111	0.8708	4221	0.8941	2380	0.5041	3412	0.7227	3349	0.7094	798	0.169	1120
637000025	Bacteroides fragilis YCH46	Finished	Bacteria	637000025	295405	Bacteroidetes	Bacteroidetes (class)	Bacteroidales	Bacteroidaceae	Bacteroides	4730	4625	0.9778	105	18	6	6	0	6	0	74	13	0	0	0	0	2423	0.5123	1870	0.3953	332	0.0702	172	0.0364	154	0.0326	4471	0.9452	4126	0.8723	2399	0.5072	2600	0.5497	2597	0.549	397	0.0839	1145
637000255	Salmonella typhimurium LT2	Finished	Bacteria	637000255	99287	Proteobacteria	Gammaproteobacteria	Enterobacteriales	Enterobacteriaceae	Salmonella	4738	4565	0.9635	173	22	8	7	0	7	0	86	65	38	0.008	0	0	4232	0.8932	315	0.0665	18	0.0038	1087	0.2294	915	0.1931	3650	0.7704	4502	0.9502	2378	0.5019	3663	0.7731	3796	0.8012	525	0.1108	364
637000192	Nitrobacter hamburgensis X14	Finished	Bacteria	637000192	323097	Proteobacteria	Alphaproteobacteria	Rhizobiales	Bradyrhizobiaceae	Nitrobacter	4741	4673	0.9857	68	3	1	1	0	1	0	55	10	347	0.0732	0	0	2726	0.575	1849	0.39	98	0.0207	456	0.0962	389	0.0821	4284	0.9036	4089	0.8625	2383	0.5026	3045	0.6423	2844	0.5999	564	0.119	999
640427143	Shigella sonnei Ss046	Finished	Bacteria	640427143	300269	Proteobacteria	Gammaproteobacteria	Enterobacteriales	Enterobacteriaceae	Shigella	4760	4641	0.975	119	22	8	7	0	7	0	97	0	166	0.0349	0	0	3324	0.6983	1310	0.2752	7	0.0015	541	0.1137	447	0.0939	4194	0.8811	4128	0.8672	2572	0.5403	3760	0.7899	3909	0.8212	393	0.0826	310
639633005	Arthrobacter aurescens TC1	Finished	Bacteria	639633005	290340	Actinobacteria	Actinobacteria (class)	Actinomycetales	Micrococcaceae	Arthrobacter	4772	4699	0.9847	73	18	6	6	0	6	0	54	1	112	0.0235	0	0	3419	0.7165	1154	0.2418	126	0.0264	678	0.1421	590	0.1236	4109	0.8611	4316	0.9044	2749	0.5761	3307	0.693	3396	0.7117	379	0.0794	1168
637000240	Rhodopseudomonas palustris HaA2	Finished	Bacteria	637000240	316058	Proteobacteria	Alphaproteobacteria	Rhizobiales	Bradyrhizobiaceae	Rhodopseudomonas	4772	4712	0.9874	60	3	1	1	0	1	0	50	7	29	0.0061	0	0	3412	0.715	1278	0.2678	22	0.0046	573	0.1201	495	0.1037	4217	0.8837	4627	0.9696	2531	0.5304	3637	0.7622	3503	0.7341	691	0.1448	1194
637000151	Leptospira interrogans sv Lai 56601	Finished	Bacteria	637000151	189518	Spirochaetes	Spirochaetes (class)	Spirochaetales	Leptospiraceae	Leptospira	4774	4727	0.9902	47	4	1	2	0	1	0	37	6	0	0	0	0	2064	0.4323	1935	0.4053	728	0.1525	667	0.1397	592	0.124	4135	0.8661	3600	0.7541	1745	0.3655	2177	0.456	2253	0.4719	187	0.0392	1122
640753031	Kineococcus radiotolerans SRS30216	Finished	Bacteria	640753031	266940	Actinobacteria	Actinobacteria (class)	Actinomycetales	Kineosporiaceae	Kineococcus	4778	4714	0.9866	64	12	4	4	0	4	0	49	3	33	0.0069	0	0	3228	0.6756	1202	0.2516	284	0.0594	454	0.095	363	0.076	4351	0.9106	4087	0.8554	2745	0.5745	3233	0.6766	3203	0.6704	1168	0.2445	1129
641228476	Azorhizobium caulinodans ORS 571	Finished	Bacteria	641228476	438753	Proteobacteria	Alphaproteobacteria	Rhizobiales	Xanthobacteraceae	Azorhizobium	4780	4717	0.9868	63	9	3	3	0	3	0	53	1	0	0	0	0	3581	0.7492	0	0	1136	0.2377	308	0.0644	265	0.0554	4452	0.9314	4582	0.9586	2820	0.59	3877	0.8111	3732	0.7808	1709	0.3575	1199
637000104	Escherichia coli 536	Finished	Bacteria	637000104	362663	Proteobacteria	Gammaproteobacteria	Enterobacteriales	Enterobacteriaceae	Escherichia	4785	4682	0.9785	103	22	8	7	0	7	0	81	0	53	0.0111	0	0	3033	0.6339	1578	0.3298	71	0.0148	1149	0.2401	979	0.2046	3703	0.7739	4511	0.9427	2431	0.508	3705	0.7743	3777	0.7893	495	0.1034	1113
637000345	Xanthomonas campestris pv. vesicatoria 85-10	Finished	Bacteria	637000345	316273	Proteobacteria	Gammaproteobacteria	Xanthomonadales	Xanthomonadaceae	Xanthomonas	4790	4726	0.9866	64	8	4	2	0	2	0	56	0	0	0	0	0	3389	0.7075	1217	0.2541	120	0.0251	810	0.1691	683	0.1426	4043	0.8441	4305	0.8987	2248	0.4693	3286	0.686	3249	0.6783	717	0.1497	1041
639633043	Mycobacterium ulcerans Agy99	Finished	Bacteria	639633043	362242	Actinobacteria	Actinobacteria (class)	Actinomycetales	Mycobacteriaceae	Mycobacterium	4828	4778	0.9896	50	3	1	1	0	1	0	45	2	618	0.128	0	0	2685	0.5561	1951	0.4041	142	0.0294	226	0.0468	192	0.0398	4586	0.9499	4071	0.8432	2448	0.507	2826	0.5853	3337	0.6912	329	0.0681	827
637000001	Acidobacteria bacterium Ellin345	Finished	Bacteria	637000001	204669	Acidobacteria	Acidobacteria	Acidobacteriales	Acidobacteriaceae	Acidobacteria	4834	4779	0.9886	55	3	1	1	0	1	0	47	5	2	0.0004	0	0	3080	0.6372	1550	0.3206	149	0.0308	506	0.1047	411	0.085	4368	0.9036	4140	0.8564	2543	0.5261	3167	0.6552	3076	0.6363	932	0.1928	1283
640427142	Shigella dysenteriae Sd197	Finished	Bacteria	640427142	300267	Proteobacteria	Gammaproteobacteria	Enterobacteriales	Enterobacteriaceae	Shigella	4834	4727	0.9779	107	22	8	7	0	7	0	85	0	223	0.0461	0	0	3234	0.669	1482	0.3066	11	0.0023	487	0.1007	400	0.0827	4327	0.8951	3797	0.7855	2694	0.5573	3730	0.7716	3866	0.7998	329	0.0681	649
637000264	Shigella flexneri 2a 301	Finished	Bacteria	637000264	198214	Proteobacteria	Gammaproteobacteria	Enterobacteriales	Enterobacteriaceae	Shigella	4852	4650	0.9584	202	22	8	7	0	7	0	97	83	207	0.0427	0	0	3285	0.677	1336	0.2754	29	0.006	501	0.1033	423	0.0872	4227	0.8712	4168	0.859	2501	0.5155	3637	0.7496	3871	0.7978	366	0.0754	335
641228507	Shewanella baltica OS195	Finished	Bacteria	641228507	399599	Proteobacteria	Gammaproteobacteria	Alteromonadales	Shewanellaceae	Shewanella	4857	4714	0.9706	143	31	11	10	0	10	0	104	8	26	0.0054	0	0	2655	0.5466	0	0	2059	0.4239	598	0.1231	473	0.0974	4241	0.8732	4608	0.9487	2319	0.4775	3381	0.6961	3290	0.6774	1810	0.3727	1158
639633002	Acidovorax avenae citrulli AAC00-1	Finished	Bacteria	639633002	397945	Proteobacteria	Betaproteobacteria	Burkholderiales	Comamonadaceae	Acidovorax	4858	4793	0.9866	65	9	3	3	0	3	0	53	3	84	0.0173	0	0	3376	0.6949	1286	0.2647	131	0.027	531	0.1093	462	0.0951	4331	0.8915	4332	0.8917	2601	0.5354	3427	0.7054	3312	0.6818	612	0.126	1055
637000026	Bacteroides thetaiotaomicron VPI-5482	Finished	Bacteria	637000026	226186	Bacteroidetes	Bacteroidetes (class)	Bacteroidales	Bacteroidaceae	Bacteroides	4917	4816	0.9795	101	15	5	5	0	5	0	71	15	0	0	0	0	2772	0.5638	1917	0.3899	127	0.0258	182	0.037	165	0.0336	4651	0.9459	4329	0.8804	2930	0.5959	2900	0.5898	2996	0.6093	404	0.0822	1178
637000239	Rhodopseudomonas palustris CGA009	Finished	Bacteria	637000239	258594	Proteobacteria	Alphaproteobacteria	Rhizobiales	Bradyrhizobiaceae	Rhodopseudomonas	4918	4838	0.9837	80	8	2	2	0	2	0	49	23	18	0.0037	0	0	3406	0.6926	1409	0.2865	23	0.0047	890	0.181	801	0.1629	4037	0.8209	4733	0.9624	2712	0.5514	3791	0.7708	3622	0.7365	1053	0.2141	1224
640753038	Ochrobactrum anthropi ATCC 49188	Finished	Bacteria	640753038	439375	Proteobacteria	Alphaproteobacteria	Rhizobiales	Brucellaceae	Ochrobactrum	4931	4858	0.9852	73	12	4	4	0	4	0	58	3	59	0.012	0	0	3647	0.7396	1085	0.22	126	0.0256	624	0.1265	532	0.1079	4326	0.8773	4609	0.9347	2737	0.5551	3894	0.7897	3755	0.7615	1373	0.2784	1239
640753002	Alkaliphilus metalliredigens QYMF	Finished	Bacteria	640753002	293826	Firmicutes	Clostridia	Clostridiales	Clostridiaceae	Alkaliphilus	4943	4804	0.9719	139	30	10	10	0	10	0	106	3	181	0.0366	0	0	3109	0.629	1315	0.266	380	0.0769	514	0.104	413	0.0836	4391	0.8883	4052	0.8197	2829	0.5723	3189	0.6452	3106	0.6284	815	0.1649	348
639633008	Bacillus thuringiensis Al Hakam	Finished	Bacteria	639633008	412694	Firmicutes	Bacilli	Bacillales	Bacillaceae	Bacillus	4944	4798	0.9705	146	42	14	14	0	14	0	104	0	0	0	0	0	3504	0.7087	1269	0.2567	25	0.0051	997	0.2017	831	0.1681	3967	0.8024	4713	0.9533	2941	0.5949	3508	0.7095	3549	0.7178	361	0.073	1349
641228497	Methylobacterium extorquens PA1	Finished	Bacteria	641228497	419610	Proteobacteria	Alphaproteobacteria	Rhizobiales	Methylobacteriaceae	Methylobacterium	4955	4880	0.9849	75	15	5	5	0	5	0	58	2	51	0.0103	0	0	3315	0.669	0	0	1565	0.3158	564	0.1138	464	0.0936	4416	0.8912	4740	0.9566	2762	0.5574	3486	0.7035	3304	0.6668	1761	0.3554	1115
637000251	Salmonella enterica enterica sv Choleraesuis SC-B67	Finished	Bacteria	637000251	321314	Proteobacteria	Gammaproteobacteria	Enterobacteriales	Enterobacteriaceae	Salmonella	4961	4782	0.9639	179	22	8	7	0	7	0	85	72	120	0.0242	0	0	4136	0.8337	526	0.106	120	0.0242	533	0.1074	445	0.0897	4337	0.8742	4606	0.9284	2274	0.4584	3513	0.7081	3688	0.7434	659	0.1328	1107
639633046	Nocardioides sp. JS614	Finished	Bacteria	639633046	196162	Actinobacteria	Actinobacteria (class)	Actinomycetales	Nocardioidaceae	Nocardioides	4964	4909	0.9889	55	6	2	2	0	2	0	46	3	0	0	0	0	3457	0.6964	1394	0.2808	58	0.0117	547	0.1102	460	0.0927	4449	0.8963	4435	0.8934	2917	0.5876	3493	0.7037	3418	0.6886	505	0.1017	1150
639279312	Rhodopseudomonas palustris BisA53	Finished	Bacteria	639279312	316055	Proteobacteria	Alphaproteobacteria	Rhizobiales	Bradyrhizobiaceae	Rhodopseudomonas	4972	4914	0.9883	58	6	2	2	0	2	0	48	4	36	0.0072	0	0	3400	0.6838	1494	0.3005	20	0.004	570	0.1146	484	0.0973	4430	0.891	4708	0.9469	2947	0.5927	3529	0.7098	3398	0.6834	661	0.1329	1214
639633051	Polaromonas naphthalenivorans CJ2	Finished	Bacteria	639633051	365044	Proteobacteria	Betaproteobacteria	Burkholderiales	Comamonadaceae	Polaromonas	4989	4929	0.988	60	6	2	2	0	2	0	51	3	0	0	0	0	3511	0.7037	1303	0.2612	115	0.0231	561	0.1124	480	0.0962	4449	0.8918	4524	0.9068	2604	0.5219	3587	0.719	3359	0.6733	691	0.1385	989
640753023	Escherichia coli APEC O1	Finished	Bacteria	640753023	405955	Proteobacteria	Gammaproteobacteria	Enterobacteriales	Enterobacteriaceae	Escherichia	4996	4880	0.9768	116	22	8	7	0	7	0	94	0	0	0	0	0	3423	0.6851	1422	0.2846	35	0.007	577	0.1155	482	0.0965	4398	0.8803	4795	0.9598	2693	0.539	3770	0.7546	3870	0.7746	1339	0.268	1143
637000237	Rhodopseudomonas palustris BisB18	Finished	Bacteria	637000237	316056	Proteobacteria	Alphaproteobacteria	Rhizobiales	Bradyrhizobiaceae	Rhodopseudomonas	5016	4943	0.9854	73	6	2	2	0	2	0	50	17	57	0.0114	0	0	3476	0.693	1414	0.2819	53	0.0106	587	0.117	498	0.0993	4445	0.8862	4700	0.937	2674	0.5331	3688	0.7352	3516	0.701	607	0.121	1199
637000335	Vibrio parahaemolyticus RIMD 2210633	Finished	Bacteria	637000335	223926	Proteobacteria	Gammaproteobacteria	Vibrionales	Vibrionaceae	Vibrio	5026	4832	0.9614	194	34	12	11	0	11	0	126	34	0	0	0	0	2947	0.5864	1627	0.3237	258	0.0513	411	0.0818	347	0.069	4485	0.8924	4522	0.8997	2304	0.4584	3529	0.7021	3453	0.687	912	0.1815	1191
637000207	Photorhabdus luminescens laumondii TTO1	Finished	Bacteria	637000207	243265	Proteobacteria	Gammaproteobacteria	Enterobacteriales	Enterobacteriaceae	Photorhabdus	5038	4895	0.9716	143	22	8	7	0	7	0	85	36	212	0.0421	0	0	1760	0.3493	2888	0.5732	247	0.049	415	0.0824	348	0.0691	4547	0.9025	4121	0.818	2438	0.4839	3186	0.6324	3244	0.6439	304	0.0603	862
637000081	Colwellia psychrerythraea 34H	Finished	Bacteria	637000081	167879	Proteobacteria	Gammaproteobacteria	Alteromonadales	Colwelliaceae	Colwellia	5062	4935	0.9749	127	28	10	9	0	9	0	88	11	25	0.0049	0	0	3070	0.6065	1353	0.2673	512	0.1011	757	0.1495	626	0.1237	4309	0.8512	4185	0.8267	2266	0.4476	3320	0.6559	3190	0.6302	532	0.1051	1207
640753048	Serratia proteamaculans 568	Finished	Bacteria	640753048	399741	Proteobacteria	Gammaproteobacteria	Enterobacteriales	Enterobacteriaceae	Serratia	5063	4954	0.9785	109	21	7	7	0	7	0	85	3	12	0.0024	0	0	4020	0.794	877	0.1732	57	0.0113	883	0.1744	734	0.145	4220	0.8335	4816	0.9512	2887	0.5702	4144	0.8185	4115	0.8128	1419	0.2803	1209
637000032	Bordetella bronchiseptica RB50	Finished	Bacteria	637000032	257310	Proteobacteria	Betaproteobacteria	Burkholderiales	Alcaligenaceae	Bordetella	5082	5005	0.9848	77	9	3	3	0	3	0	55	13	11	0.0022	0	0	3244	0.6383	1734	0.3412	27	0.0053	758	0.1492	666	0.1311	4339	0.8538	4884	0.961	3162	0.6222	4218	0.83	4091	0.805	767	0.1509	1106
641228479	Bordetella petrii	Finished	Bacteria	641228479	94624	Proteobacteria	Betaproteobacteria	Burkholderiales	Alcaligenaceae	Bordetella	5092	5032	0.9882	60	9	3	3	0	3	0	51	0	1	0.0002	0	0	3587	0.7044	0	0	1445	0.2838	1392	0.2734	1178	0.2313	3854	0.7569	4809	0.9444	3257	0.6396	4081	0.8015	3964	0.7785	1905	0.3741	1133
639633065	Verminephrobacter eiseniae EF01-2	Finished	Bacteria	639633065	391735	Proteobacteria	Betaproteobacteria	Burkholderiales	Comamonadaceae	Verminephrobacter	5109	5050	0.9885	59	9	3	3	0	3	0	47	3	103	0.0202	0	0	3892	0.7618	1063	0.2081	95	0.0186	582	0.1139	509	0.0996	4541	0.8888	4533	0.8873	3231	0.6324	3983	0.7796	3717	0.7275	582	0.1139	995
637000254	Salmonella enterica enterica sv Typhi CT18	Finished	Bacteria	637000254	220341	Proteobacteria	Gammaproteobacteria	Enterobacteriales	Enterobacteriaceae	Salmonella	5111	4945	0.9675	166	23	8	7	0	7	0	80	63	187	0.0366	0	0	3206	0.6273	1707	0.334	32	0.0063	770	0.1507	648	0.1268	4297	0.8407	4811	0.9413	2303	0.4506	3522	0.6891	3721	0.728	526	0.1029	811
637000329	Trichodesmium erythraeum IMS101	Finished	Bacteria	637000329	203124	Cyanobacteria	unclassified	Oscillatoriales	unclassified	Trichodesmium	5124	5076	0.9906	48	5	1	2	0	2	0	38	5	625	0.122	0	0	2715	0.5299	2263	0.4416	98	0.0191	429	0.0837	360	0.0703	4716	0.9204	3865	0.7543	3023	0.59	2729	0.5326	2588	0.5051	258	0.0504	931
639633048	Paracoccus denitrificans PD1222	Finished	Bacteria	639633048	318586	Proteobacteria	Alphaproteobacteria	Rhodobacterales	Rhodobacteraceae	Paracoccus	5132	5077	0.9893	55	9	3	3	0	3	0	43	3	0	0	0	0	3765	0.7336	1207	0.2352	105	0.0205	629	0.1226	557	0.1085	4520	0.8807	4640	0.9041	3035	0.5914	3935	0.7668	3754	0.7315	661	0.1288	1098
637000093	Desulfitobacterium hafniense Y51	Finished	Bacteria	637000093	138119	Firmicutes	Clostridia	Clostridiales	Peptococcaceae	Desulfitobacterium	5137	5060	0.985	77	18	6	6	0	6	0	59	0	0	0	0	0	451	0.0878	4494	0.8748	115	0.0224	345	0.0672	302	0.0588	4758	0.9262	4741	0.9229	3200	0.6229	3856	0.7506	3659	0.7123	404	0.0786	136
640427114	Flavobacterium johnsoniae UW101	Finished	Bacteria	640427114	376686	Bacteroidetes	Flavobacteria	Flavobacteriales	Flavobacteriaceae	Flavobacterium	5139	5056	0.9838	83	18	6	6	0	6	0	62	3	41	0.008	0	0	3024	0.5884	1855	0.361	177	0.0344	484	0.0942	388	0.0755	4668	0.9083	4535	0.8825	2806	0.546	3070	0.5974	3024	0.5884	395	0.0769	1086
640753059	Xanthobacter autotrophicus Py2	Finished	Bacteria	640753059	78245	Proteobacteria	Alphaproteobacteria	Rhizobiales	Xanthobacteraceae	Xanthobacter	5155	5096	0.9886	59	6	2	2	0	2	0	51	2	61	0.0118	0	0	3663	0.7106	1264	0.2452	169	0.0328	611	0.1185	498	0.0966	4598	0.8919	4760	0.9234	2989	0.5798	3875	0.7517	3684	0.7146	1514	0.2937	1205
640753015	Citrobacter koseri ATCC BAA-895	Finished	Bacteria	640753015	290338	Proteobacteria	Gammaproteobacteria	Enterobacteriales	Enterobacteriaceae	Citrobacter	5169	5031	0.9733	138	16	8	0	0	1	0	81	41	0	0	0	0	0	0	4335	0.8387	696	0.1346	552	0.1068	473	0.0915	4558	0.8818	4320	0.8358	2378	0.4601	3638	0.7038	3646	0.7054	1368	0.2647	1158
641228504	Salinispora arenicola CNS-205	Finished	Bacteria	641228504	391037	Actinobacteria	Actinobacteridae	Actinomycetales	Micromonosporaceae	Salinispora	5169	5106	0.9878	63	9	3	3	0	3	0	52	2	189	0.0366	0	0	3289	0.6363	0	0	1817	0.3515	496	0.096	411	0.0795	4695	0.9083	4737	0.9164	3101	0.5999	3284	0.6353	3316	0.6415	1524	0.2948	1124
637000337	Vibrio vulnificus YJ016	Finished	Bacteria	637000337	196600	Proteobacteria	Gammaproteobacteria	Vibrionales	Vibrionaceae	Vibrio	5196	5024	0.9669	172	28	10	9	0	9	0	112	32	0	0	0	0	3164	0.6089	1470	0.2829	390	0.0751	407	0.0783	348	0.067	4676	0.8999	4478	0.8618	2352	0.4527	3509	0.6753	3443	0.6626	511	0.0983	1250
637000231	Ralstonia solanacearum GMI1000	Finished	Bacteria	637000231	267608	Proteobacteria	Betaproteobacteria	Burkholderiales	Burkholderiaceae	Ralstonia	5205	5120	0.9837	85	12	4	4	0	4	0	57	16	4	0.0008	0	0	3608	0.6932	1431	0.2749	81	0.0156	1230	0.2363	1057	0.2031	4063	0.7806	4735	0.9097	2796	0.5372	3870	0.7435	3641	0.6995	697	0.1339	1187
637000224	Pseudomonas syringae pv. syringae B728a	Finished	Bacteria	637000224	205918	Proteobacteria	Gammaproteobacteria	Pseudomonadales	Pseudomonadaceae	Pseudomonas	5242	5136	0.9798	106	16	6	5	0	5	0	64	26	47	0.009	0	0	3706	0.707	1389	0.265	41	0.0078	655	0.125	553	0.1055	4583	0.8743	4970	0.9481	2742	0.5231	4020	0.7669	3872	0.7386	614	0.1171	1142
640753016	Clostridium beijerinckii NCIMB 8052	Finished	Bacteria	640753016	290402	Firmicutes	Clostridia	Clostridiales	Clostridiaceae	Clostridium	5243	5102	0.9731	141	43	15	14	0	14	0	94	4	82	0.0156	0	0	3796	0.724	1179	0.2249	127	0.0242	631	0.1204	510	0.0973	4592	0.8758	4672	0.8911	3366	0.642	3841	0.7326	3706	0.7068	875	0.1669	1285
640753024	Escherichia coli E24377A	Finished	Bacteria	640753024	331111	Proteobacteria	Gammaproteobacteria	Enterobacteriales	Enterobacteriaceae	Escherichia	5258	5145	0.9785	113	21	7	7	0	7	0	91	1	151	0.0287	0	0	3734	0.7102	1217	0.2315	194	0.0369	1216	0.2313	994	0.189	4151	0.7895	4817	0.9161	2730	0.5192	3815	0.7256	3913	0.7442	864	0.1643	1104
637000219	Pseudomonas entomophila L48	Finished	Bacteria	637000219	384676	Proteobacteria	Gammaproteobacteria	Pseudomonadales	Pseudomonadaceae	Pseudomonas	5274	5167	0.9797	107	22	8	7	0	7	0	78	7	33	0.0063	0	0	3464	0.6568	1599	0.3032	104	0.0197	1181	0.2239	954	0.1809	4213	0.7988	4918	0.9325	2796	0.5301	4018	0.7619	3870	0.7338	669	0.1268	1164
639633039	Mycobacterium avium 104	Finished	Bacteria	639633039	243243	Actinobacteria	Actinobacteria (class)	Actinomycetales	Mycobacteriaceae	Mycobacterium	5290	5240	0.9905	50	3	1	1	0	1	0	46	1	120	0.0227	0	0	3508	0.6631	1564	0.2957	168	0.0318	775	0.1465	668	0.1263	4572	0.8643	4747	0.8974	3193	0.6036	3504	0.6624	3569	0.6747	374	0.0707	932
639633015	Burkholderia mallei SAVP1	Finished	Bacteria	639633015	320388	Proteobacteria	Betaproteobacteria	Burkholderiales	Burkholderiaceae	Burkholderia	5293	5227	0.9875	66	9	2	5	0	2	0	55	2	38	0.0072	0	0	3407	0.6437	1771	0.3346	49	0.0093	825	0.1559	712	0.1345	4515	0.853	4935	0.9324	2583	0.488	3556	0.6718	3467	0.655	674	0.1273	995
640753032	Klebsiella pneumoniae pneumoniae MGH 78578	Finished	Bacteria	640753032	272620	Proteobacteria	Gammaproteobacteria	Enterobacteriales	Enterobacteriaceae	Klebsiella	5306	5195	0.9791	111	25	9	8	0	8	0	86	0	8	0.0015	0	0	4010	0.7557	1059	0.1996	126	0.0237	584	0.1101	491	0.0925	4704	0.8865	4902	0.9239	3144	0.5925	4278	0.8063	4321	0.8144	1390	0.262	1257
637000109	Escherichia coli UTI89	Finished	Bacteria	637000109	364106	Proteobacteria	Gammaproteobacteria	Enterobacteriales	Enterobacteriaceae	Escherichia	5321	5211	0.9793	110	22	8	7	0	7	0	88	0	0	0	0	0	2995	0.5629	2172	0.4082	44	0.0083	1674	0.3146	1416	0.2661	3795	0.7132	5125	0.9632	2621	0.4926	3792	0.7126	3928	0.7382	496	0.0932	393
641228494	Herpetosiphon aurantiacus ATCC 23779	Finished	Bacteria	641228494	316274	Chloroflexi	Chloroflexi (class)	Herpetosiphonales	Herpetosiphonaceae	Herpetosiphon	5358	5290	0.9873	68	15	5	5	0	5	0	51	2	12	0.0022	0	0	2993	0.5586	0	0	2297	0.4287	516	0.0963	395	0.0737	4895	0.9136	4680	0.8735	3132	0.5845	3476	0.6487	3359	0.6269	1734	0.3236	1389
639279301	Agrobacterium tumefaciens C58 (Cereon)	Finished	Bacteria	639279301	176299	Proteobacteria	Alphaproteobacteria	Rhizobiales	Rhizobiaceae	Agrobacterium	5378	5288	0.9833	90	12	4	4	0	4	0	52	26	0	0	0	0	755	0.1404	4473	0.8317	60	0.0112	333	0.0619	293	0.0545	4995	0.9288	5109	0.95	3389	0.6302	4310	0.8014	4141	0.77	555	0.1032	1282
640427132	Pseudomonas putida F1	Finished	Bacteria	640427132	351746	Proteobacteria	Gammaproteobacteria	Pseudomonadales	Pseudomonadaceae	Pseudomonas	5407	5308	0.9817	99	20	7	6	0	7	0	76	3	57	0.0105	0	0	3983	0.7366	1279	0.2365	46	0.0085	748	0.1383	605	0.1119	4703	0.8698	5179	0.9578	3077	0.5691	4174	0.772	4042	0.7475	675	0.1248	1222
637000223	Pseudomonas syringae pv. phaseolicola 1448A	Finished	Bacteria	637000223	264730	Proteobacteria	Gammaproteobacteria	Pseudomonadales	Pseudomonadaceae	Pseudomonas	5433	5327	0.9805	106	16	6	5	0	5	0	64	26	157	0.0289	0	0	3978	0.7322	1246	0.2293	103	0.019	986	0.1815	819	0.1507	4508	0.8297	4989	0.9183	2787	0.513	4050	0.7454	3955	0.728	573	0.1055	1111
637000023	Bacillus thuringiensis sv konkukian 97-27	Finished	Bacteria	637000023	281309	Firmicutes	Bacilli	Bacillales	Bacillaceae	Bacillus	5443	5197	0.9548	246	41	14	14	0	13	0	105	100	0	0	0	0	3360	0.6173	1825	0.3353	12	0.0022	1377	0.253	1128	0.2072	4069	0.7476	5096	0.9362	3054	0.5611	3608	0.6629	3625	0.666	455	0.0836	1581
640427144	Sphingomonas wittichii RW1	Finished	Bacteria	640427144	392499	Proteobacteria	Alphaproteobacteria	Sphingomonadales	Sphingomonadaceae	Sphingomonas	5455	5399	0.9897	56	6	2	2	0	2	0	48	2	54	0.0099	0	0	4025	0.7379	1208	0.2214	166	0.0304	668	0.1225	568	0.1041	4831	0.8856	5012	0.9188	3440	0.6306	4184	0.767	4035	0.7397	682	0.125	1012
637000222	Pseudomonas putida KT2440	Finished	Bacteria	637000222	160488	Proteobacteria	Gammaproteobacteria	Pseudomonadales	Pseudomonadaceae	Pseudomonas	5479	5350	0.9765	129	22	8	7	0	7	0	74	33	0	0	0	0	3634	0.6633	1630	0.2975	86	0.0157	420	0.0767	362	0.0661	4988	0.9104	5151	0.9401	2997	0.547	4199	0.7664	4081	0.7448	597	0.109	1208
639279302	Agrobacterium tumefaciens C58 (Dupont)	Finished	Bacteria	639279302	176299	Proteobacteria	Alphaproteobacteria	Rhizobiales	Rhizobiaceae	Agrobacterium	5491	5402	0.9838	89	12	4	4	0	4	0	53	24	0	0	0	0	3478	0.6334	1866	0.3398	58	0.0106	340	0.0619	296	0.0539	5106	0.9299	5084	0.9259	3399	0.619	4312	0.7853	4153	0.7563	614	0.1118	1235
637000048	Burkholderia mallei ATCC 23344	Finished	Bacteria	637000048	243160	Proteobacteria	Betaproteobacteria	Burkholderiales	Burkholderiaceae	Burkholderia	5496	5414	0.9851	82	10	3	4	0	3	0	56	16	389	0.0708	0	0	3442	0.6263	1742	0.317	230	0.0418	789	0.1436	673	0.1225	4741	0.8626	4754	0.865	2676	0.4869	3686	0.6707	3765	0.685	523	0.0952	978
637000017	Bacillus cereus ATCC 14579	Finished	Bacteria	637000017	226900	Firmicutes	Bacilli	Bacillales	Bacillaceae	Bacillus	5502	5255	0.9551	247	39	13	13	0	13	0	108	100	0	0	0	0	3701	0.6727	1542	0.2803	12	0.0022	1501	0.2728	1205	0.219	4050	0.7361	5146	0.9353	2919	0.5305	3510	0.6379	3549	0.645	394	0.0716	1503
637000015	Bacillus anthracis Sterne	Finished	Bacteria	637000015	260799	Firmicutes	Bacilli	Bacillales	Bacillaceae	Bacillus	5513	5287	0.959	226	33	11	11	0	11	0	95	98	0	0	0	0	3372	0.6116	1912	0.3468	3	0.0005	362	0.0657	310	0.0562	4977	0.9028	5273	0.9565	3057	0.5545	3639	0.6601	3629	0.6583	433	0.0785	1587
637000014	Bacillus anthracis Ames	Finished	Bacteria	637000014	198094	Firmicutes	Bacilli	Bacillales	Bacillaceae	Bacillus	5536	5311	0.9594	225	33	11	11	0	11	0	95	97	0	0	0	0	3134	0.5661	2176	0.3931	1	0.0002	357	0.0645	305	0.0551	5006	0.9043	5308	0.9588	2877	0.5197	3430	0.6196	3474	0.6275	429	0.0775	1560
637000108	Escherichia coli O157:H7 Sakai	Finished	Bacteria	637000108	386585	Proteobacteria	Gammaproteobacteria	Enterobacteriales	Enterobacteriaceae	Escherichia	5543	5341	0.9636	202	22	8	7	0	7	0	105	75	0	0	0	0	3409	0.615	1881	0.3393	51	0.0092	559	0.1008	469	0.0846	4872	0.8789	5083	0.917	2982	0.538	3915	0.7063	4214	0.7602	522	0.0942	406
640069303	Burkholderia mallei NCTC 10229	Finished	Bacteria	640069303	412022	Proteobacteria	Betaproteobacteria	Burkholderiales	Burkholderiaceae	Burkholderia	5620	5553	0.9881	67	10	3	4	0	3	0	56	1	43	0.0077	0	0	3644	0.6484	1866	0.332	43	0.0077	839	0.1493	721	0.1283	4832	0.8598	5272	0.9381	2833	0.5041	3816	0.679	3729	0.6635	648	0.1153	1071
637000107	Escherichia coli O157:H7 EDL933	Finished	Bacteria	637000107	155864	Proteobacteria	Gammaproteobacteria	Enterobacteriales	Enterobacteriaceae	Escherichia	5622	5423	0.9646	199	22	8	7	0	7	0	98	79	0	0	0	0	3364	0.5984	1987	0.3534	72	0.0128	582	0.1035	491	0.0873	4932	0.8773	5040	0.8965	3127	0.5562	3990	0.7097	4197	0.7465	505	0.0898	369
637000208	Polaromonas sp. JS666	Finished	Bacteria	637000208	296591	Proteobacteria	Betaproteobacteria	Burkholderiales	Comamonadaceae	Polaromonas	5626	5569	0.9899	57	3	1	1	0	1	0	44	10	116	0.0206	0	0	4003	0.7115	1444	0.2567	122	0.0217	629	0.1118	533	0.0947	5036	0.8951	5123	0.9106	3300	0.5866	4252	0.7558	4005	0.7119	721	0.1282	1212
637000105	Escherichia coli CFT073	Finished	Bacteria	637000105	199310	Proteobacteria	Gammaproteobacteria	Enterobacteriales	Enterobacteriaceae	Escherichia	5654	5470	0.9675	184	21	7	7	0	7	0	89	74	91	0.0161	0	0	2813	0.4975	2484	0.4393	173	0.0306	1107	0.1958	914	0.1617	4556	0.8058	5099	0.9018	2711	0.4795	3814	0.6746	3972	0.7025	474	0.0838	393
637000218	Pseudomonas aeruginosa PAO1	Finished	Bacteria	637000218	208964	Proteobacteria	Gammaproteobacteria	Pseudomonadales	Pseudomonadaceae	Pseudomonas	5666	5568	0.9827	98	13	4	4	0	4	0	63	22	2	0.0004	0	0	3123	0.5512	2439	0.4305	6	0.0011	455	0.0803	391	0.069	5177	0.9137	5533	0.9765	3267	0.5766	4592	0.8104	4418	0.7797	807	0.1424	1331
640427122	Mycobacterium gilvum PYR-GCK	Finished	Bacteria	640427122	350054	Actinobacteria	Actinobacteria (class)	Actinomycetales	Mycobacteriaceae	Mycobacterium	5670	5614	0.9901	56	6	2	2	0	2	0	47	3	36	0.0063	0	0	3926	0.6924	1633	0.288	55	0.0097	523	0.0922	439	0.0774	5175	0.9127	5350	0.9436	3630	0.6402	3901	0.688	3912	0.6899	565	0.0996	1260
637000171	Mycobacterium sp. MCS	Finished	Bacteria	637000171	164756	Actinobacteria	Actinobacteria (class)	Actinomycetales	Mycobacteriaceae	Mycobacterium	5698	5637	0.9893	61	6	2	2	0	2	0	48	7	22	0.0039	0	0	3934	0.6904	1701	0.2985	2	0.0004	557	0.0978	459	0.0806	5178	0.9087	5590	0.981	3560	0.6248	3955	0.6941	3969	0.6966	797	0.1399	1205
637000052	Burkholderia thailandensis E264	Finished	Bacteria	637000052	271848	Proteobacteria	Betaproteobacteria	Burkholderiales	Burkholderiaceae	Burkholderia	5713	5641	0.9874	72	12	4	4	0	4	0	58	2	7	0.0012	0	0	4297	0.7521	1269	0.2221	75	0.0131	693	0.1213	608	0.1064	5033	0.881	5366	0.9393	3301	0.5778	4409	0.7717	4226	0.7397	630	0.1103	149
637000225	Pseudomonas syringae pv. tomato DC3000	Finished	Bacteria	637000225	223283	Proteobacteria	Gammaproteobacteria	Pseudomonadales	Pseudomonadaceae	Pseudomonas	5716	5612	0.9818	104	16	6	5	0	5	0	63	25	5	0.0009	0	0	3890	0.6805	1566	0.274	156	0.0273	395	0.0691	346	0.0605	5266	0.9213	5105	0.8931	3056	0.5346	4177	0.7308	4092	0.7159	629	0.11	1186
637000206	Photobacterium profundum SS9	Finished	Bacteria	637000206	298386	Proteobacteria	Gammaproteobacteria	Vibrionales	Vibrionaceae	Photobacterium	5738	5491	0.957	247	45	15	15	0	15	0	164	38	0	0	0	0	2339	0.4076	3049	0.5314	103	0.018	413	0.072	356	0.062	5135	0.8949	4984	0.8686	2929	0.5105	3980	0.6936	3845	0.6701	546	0.0952	1350
637000006	Anabaena variabilis ATCC 29413	Finished	Bacteria	637000006	240292	Cyanobacteria	unclassified	Nostocales	Nostocaceae	Anabaena	5764	5701	0.9891	63	12	4	4	0	4	0	48	3	40	0.0069	0	0	3432	0.5954	2234	0.3876	35	0.0061	1303	0.2261	1007	0.1747	4694	0.8144	5414	0.9393	3366	0.584	3688	0.6398	3609	0.6261	483	0.0838	1378
641228506	Salmonella enterica subsp. enterica serovar Paratyphi B str. SPB7	Finished	Bacteria	641228506	272994	Proteobacteria	Gammaproteobacteria	Enterobacteriales	Enterobacteriaceae	Salmonella	5772	5620	0.9737	152	22	8	0	0	7	0	84	46	19	0.0033	0	0	0	0	0	0	5620	0.9737	550	0.0953	465	0.0806	5155	0.8931	4704	0.815	2422	0.4196	3588	0.6216	3647	0.6318	1837	0.3183	1264
637000221	Pseudomonas fluorescens PfO-1	Finished	Bacteria	637000221	205922	Proteobacteria	Gammaproteobacteria	Pseudomonadales	Pseudomonadaceae	Pseudomonas	5833	5738	0.9837	95	19	7	6	0	6	0	73	3	2	0.0003	0	0	4170	0.7149	1505	0.258	63	0.0108	581	0.0996	483	0.0828	5255	0.9009	5515	0.9455	3310	0.5675	4533	0.7771	4362	0.7478	789	0.1353	1335
637000013	Bacillus anthracis Ames Ancestor	Finished	Bacteria	637000013	261594	Firmicutes	Bacilli	Bacillales	Bacillaceae	Bacillus	5845	5619	0.9613	226	33	11	11	0	11	0	95	98	2	0.0003	0	0	3201	0.5476	2416	0.4133	2	0.0003	359	0.0614	306	0.0524	5313	0.909	5614	0.9605	2991	0.5117	3488	0.5967	3545	0.6065	454	0.0777	1646
640069320	Mycobacterium sp. JLS	Finished	Bacteria	640069320	164757	Actinobacteria	Actinobacteria (class)	Actinomycetales	Mycobacteriaceae	Mycobacterium	5845	5788	0.9902	57	6	2	2	0	2	0	48	3	49	0.0084	0	0	4128	0.7062	1639	0.2804	21	0.0036	569	0.0973	473	0.0809	5315	0.9093	5678	0.9714	3848	0.6583	4148	0.7097	4163	0.7122	572	0.0979	1289
637000018	Bacillus cereus E33L	Finished	Bacteria	637000018	288681	Firmicutes	Bacilli	Bacillales	Bacillaceae	Bacillus	5875	5641	0.9602	234	39	13	13	0	13	0	96	99	0	0	0	0	4113	0.7001	1471	0.2504	57	0.0097	1441	0.2453	1187	0.202	4454	0.7581	5459	0.9292	3376	0.5746	3815	0.6494	3868	0.6584	492	0.0837	1687
637000050	Burkholderia pseudomallei K96243	Finished	Bacteria	637000050	272560	Proteobacteria	Betaproteobacteria	Burkholderiales	Burkholderiaceae	Burkholderia	5939	5850	0.985	89	12	4	4	0	4	0	61	16	122	0.0205	0	0	3728	0.6277	2089	0.3517	33	0.0056	726	0.1222	635	0.1069	5215	0.8781	5729	0.9646	3457	0.5821	4468	0.7523	4351	0.7326	761	0.1281	1324
640069304	Burkholderia mallei NCTC 10247	Finished	Bacteria	640069304	320389	Proteobacteria	Betaproteobacteria	Burkholderiales	Burkholderiaceae	Burkholderia	5963	5897	0.9889	66	10	3	4	0	3	0	55	1	45	0.0075	0	0	3825	0.6415	2011	0.3372	61	0.0102	881	0.1477	759	0.1273	5138	0.8616	5570	0.9341	2912	0.4883	3888	0.652	3801	0.6374	665	0.1115	1103
639279310	Pseudomonas aeruginosa UCBPP-PA14	Finished	Bacteria	639279310	208963	Proteobacteria	Gammaproteobacteria	Pseudomonadales	Pseudomonadaceae	Pseudomonas	5964	5892	0.9879	72	13	4	4	0	4	0	59	0	0	0	0	0	4270	0.716	1610	0.27	12	0.002	454	0.0761	388	0.0651	5504	0.9229	5831	0.9777	3837	0.6434	4696	0.7874	4503	0.755	852	0.1429	1209
641228477	Bacillus weihenstephanensis KBAB4	Finished	Bacteria	641228477	315730	Firmicutes	Bacilli	Bacillales	Bacillaceae	Bacillus	5983	5831	0.9746	152	42	14	14	0	14	0	108	2	178	0.0298	0	0	3860	0.6452	0	0	1971	0.3294	677	0.1132	550	0.0919	5281	0.8827	5653	0.9448	3428	0.573	3778	0.6315	3816	0.6378	1675	0.28	1676
637000198	Nocardia farcinica IFM 10152	Finished	Bacteria	637000198	247156	Actinobacteria	Actinobacteria (class)	Actinomycetales	Nocardioidaceae	Nocardia	6005	5936	0.9885	69	9	3	3	0	3	0	53	7	0	0	0	0	3039	0.5061	2728	0.4543	169	0.0281	240	0.04	210	0.035	5726	0.9535	5224	0.8699	3512	0.5848	3814	0.6351	3797	0.6323	496	0.0826	1266
639633044	Mycobacterium vanbaalenii PYR-1	Finished	Bacteria	639633044	350058	Actinobacteria	Actinobacteria (class)	Actinomycetales	Mycobacteriaceae	Mycobacterium	6037	5979	0.9904	58	6	2	2	0	2	0	49	3	0	0	0	0	4230	0.7007	1722	0.2852	27	0.0045	557	0.0923	466	0.0772	5513	0.9132	5702	0.9445	3976	0.6586	4186	0.6934	4227	0.7002	623	0.1032	1377
639633042	Mycobacterium sp. KMS	Finished	Bacteria	639633042	189918	Actinobacteria	Actinobacteria (class)	Actinomycetales	Mycobacteriaceae	Mycobacterium	6079	6022	0.9906	57	6	2	2	0	2	0	48	3	47	0.0077	0	0	4157	0.6838	1852	0.3047	13	0.0021	561	0.0923	464	0.0763	5558	0.9143	5851	0.9625	3938	0.6478	4135	0.6802	4151	0.6828	568	0.0934	1291
640427137	Rhizobium etli CFN 42	Finished	Bacteria	640427137	347834	Proteobacteria	Alphaproteobacteria	Rhizobiales	Rhizobiaceae	Rhizobium	6089	6030	0.9903	59	9	3	3	0	3	0	50	0	67	0.011	0	0	4223	0.6935	1655	0.2718	152	0.025	980	0.1609	868	0.1426	5162	0.8478	5681	0.933	3687	0.6055	4742	0.7788	4581	0.7523	671	0.1102	1308
637000016	Bacillus cereus ATCC 10987	Finished	Bacteria	637000016	222523	Firmicutes	Bacilli	Bacillales	Bacillaceae	Bacillus	6114	5878	0.9614	236	36	12	12	0	12	0	97	103	34	0.0056	0	0	3403	0.5566	2157	0.3528	318	0.052	757	0.1238	637	0.1042	5241	0.8572	5361	0.8768	3069	0.502	3675	0.6011	3690	0.6035	431	0.0705	1708
641228489	Delftia acidovorans SPH-1	Finished	Bacteria	641228489	398578	Proteobacteria	Betaproteobacteria	Burkholderiales	Comamonadaceae	Delftia	6153	6055	0.9841	98	15	5	5	0	5	0	80	3	16	0.0026	0	0	4422	0.7187	0	0	1633	0.2654	685	0.1113	568	0.0923	5487	0.8918	5777	0.9389	3692	0.6	4631	0.7526	4407	0.7162	2339	0.3801	1364
637000199	Nostoc sp. PCC 7120	Finished	Bacteria	637000199	103690	Cyanobacteria	unclassified	Nostocales	Nostocaceae	Nostoc	6217	6130	0.986	87	12	4	4	0	4	0	67	8	0	0	0	0	2162	0.3478	3768	0.6061	200	0.0322	264	0.0425	222	0.0357	5908	0.9503	5613	0.9028	3427	0.5512	3802	0.6115	3690	0.5935	472	0.0759	1449
640753058	Vibrio harveyi ATCC BAA-1116	Finished	Bacteria	640753058	338187	Proteobacteria	Gammaproteobacteria	Vibrionales	Vibrionaceae	Vibrio	6252	6093	0.9746	159	24	11	0	0	2	0	121	14	29	0.0046	0	0	0	0	5609	0.8972	484	0.0774	383	0.0613	319	0.051	5774	0.9235	4899	0.7836	3261	0.5216	3909	0.6252	3871	0.6192	1516	0.2425	1320
637000220	Pseudomonas fluorescens Pf-5	Finished	Bacteria	637000220	220664	Proteobacteria	Gammaproteobacteria	Pseudomonadales	Pseudomonadaceae	Pseudomonas	6254	6142	0.9821	112	16	6	5	0	5	0	71	25	5	0.0008	0	0	4492	0.7183	1581	0.2528	69	0.011	866	0.1385	736	0.1177	5406	0.8644	5944	0.9504	3622	0.5791	4869	0.7785	4688	0.7496	1132	0.181	1446
637000269	Sinorhizobium meliloti 1021	Finished	Bacteria	637000269	266834	Proteobacteria	Alphaproteobacteria	Rhizobiales	Rhizobiaceae	Sinorhizobium	6293	6212	0.9871	81	9	3	3	0	3	0	55	17	7	0.0011	0	0	3708	0.5892	2414	0.3836	90	0.0143	1116	0.1773	957	0.1521	5255	0.8351	5839	0.9279	3878	0.6162	5086	0.8082	4804	0.7634	753	0.1197	0
640753042	Pseudomonas aeruginosa PA7	Finished	Bacteria	640753042	381754	Proteobacteria	Gammaproteobacteria	Pseudomonadales	Pseudomonadaceae	Pseudomonas	6369	6294	0.9882	75	12	4	4	0	4	0	63	0	8	0.0013	0	0	3643	0.572	2347	0.3685	304	0.0477	811	0.1273	663	0.1041	5631	0.8841	5865	0.9209	3482	0.5467	4664	0.7323	4494	0.7056	1921	0.3016	1398
641228482	Burkholderia multivorans ATCC 17616	Finished	Bacteria	641228482	395019	Proteobacteria	Betaproteobacteria	Burkholderiales	Burkholderiaceae	Burkholderia	6373	6290	0.987	83	15	5	5	0	5	0	65	3	31	0.0049	0	0	4040	0.6339	0	0	2250	0.3531	799	0.1254	659	0.1034	5631	0.8836	6109	0.9586	3960	0.6214	4883	0.7662	4723	0.7411	2281	0.3579	1460
637000049	Burkholderia pseudomallei 1710b	Finished	Bacteria	637000049	320372	Proteobacteria	Betaproteobacteria	Burkholderiales	Burkholderiaceae	Burkholderia	6421	6348	0.9886	73	12	4	4	0	4	0	60	1	1	0.0002	0	0	4350	0.6775	1927	0.3001	71	0.0111	1332	0.2074	1164	0.1813	5184	0.8074	6120	0.9531	4022	0.6264	4439	0.6913	4302	0.67	630	0.0981	1318
637000230	Ralstonia metallidurans CH34	Finished	Bacteria	637000230	266264	Proteobacteria	Betaproteobacteria	Burkholderiales	Burkholderiaceae	Ralstonia	6426	6340	0.9866	86	12	2	4	0	6	0	62	12	21	0.0033	0	0	4747	0.7387	1500	0.2334	93	0.0145	380	0.0591	326	0.0507	6014	0.9359	5915	0.9205	3897	0.6064	4864	0.7569	4643	0.7225	990	0.1541	1510
640753051	Sinorhizobium medicae WSM419	Finished	Bacteria	640753051	366394	Proteobacteria	Alphaproteobacteria	Rhizobiales	Rhizobiaceae	Sinorhizobium	6587	6523	0.9903	64	9	3	3	0	3	0	53	2	310	0.0471	0	0	4646	0.7053	1666	0.2529	211	0.032	786	0.1193	679	0.1031	5844	0.8872	6002	0.9112	4143	0.629	5004	0.7597	4841	0.7349	1835	0.2786	1482
637000229	Ralstonia eutropha JMP134	Finished	Bacteria	637000229	264198	Proteobacteria	Betaproteobacteria	Burkholderiales	Burkholderiaceae	Ralstonia	6628	6529	0.9851	99	18	6	6	0	6	0	66	15	83	0.0125	0	0	4898	0.739	1593	0.2403	38	0.0057	813	0.1227	703	0.1061	5826	0.879	6257	0.944	4308	0.65	5274	0.7957	5042	0.7607	857	0.1293	1456
637000046	Burkholderia cenocepacia AU 1054	Finished	Bacteria	637000046	331271	Proteobacteria	Betaproteobacteria	Burkholderiales	Burkholderiaceae	Burkholderia	6633	6531	0.9846	102	18	6	6	0	6	0	67	17	54	0.0081	0	0	5015	0.7561	1506	0.227	10	0.0015	791	0.1193	668	0.1007	5863	0.8839	6472	0.9757	4144	0.6248	5159	0.7778	5028	0.758	874	0.1318	1522
640427136	Ralstonia eutropha H16	Finished	Bacteria	640427136	381666	Proteobacteria	Betaproteobacteria	Burkholderiales	Burkholderiaceae	Ralstonia	6702	6629	0.9891	73	15	5	5	0	5	0	58	0	3	0.0004	0	0	5081	0.7581	1445	0.2156	103	0.0154	2249	0.3356	1853	0.2765	4776	0.7126	6357	0.9485	4395	0.6558	5355	0.799	5084	0.7586	914	0.1364	1457
637000047	Burkholderia cepacia AMMD	Finished	Bacteria	637000047	339670	Proteobacteria	Betaproteobacteria	Burkholderiales	Burkholderiaceae	Burkholderia	6724	6634	0.9866	90	18	6	6	0	6	0	69	3	17	0.0025	0	0	5094	0.7576	1500	0.2231	40	0.0059	805	0.1197	693	0.1031	5941	0.8836	6481	0.9639	4233	0.6295	5207	0.7744	5043	0.75	904	0.1344	1520
637000115	Frankia alni ACN14a	Finished	Bacteria	637000115	326424	Actinobacteria	Actinobacteria (class)	Actinomycetales	Frankiaceae	Frankia	6786	6723	0.9907	63	6	2	2	0	2	0	46	11	12	0.0018	0	0	3349	0.4935	2968	0.4374	406	0.0598	1461	0.2153	1224	0.1804	5499	0.8103	5512	0.8123	3953	0.5825	4004	0.59	3945	0.5813	786	0.1158	1128
640427104	Bradyrhizobium sp. ORS278	Finished	Bacteria	640427104	114615	Proteobacteria	Alphaproteobacteria	Rhizobiales	Bradyrhizobiaceae	Bradyrhizobium	6818	6752	0.9903	66	6	2	2	0	2	0	50	10	35	0.0051	0	0	3981	0.5839	2537	0.3721	234	0.0343	1755	0.2574	1426	0.2092	5326	0.7812	6355	0.9321	4006	0.5876	4911	0.7203	4644	0.6811	1470	0.2156	1647
637000128	Hahella chejuensis KCTC 2396	Finished	Bacteria	637000128	349521	Proteobacteria	Gammaproteobacteria	Oceanospirillales	Hahellaceae	Hahella	6862	6780	0.9881	82	15	5	5	0	5	0	67	0	2	0.0003	0	0	4155	0.6055	1887	0.275	738	0.1075	591	0.0861	492	0.0717	6288	0.9164	5449	0.7941	3242	0.4725	4156	0.6057	3969	0.5784	1361	0.1983	1415
639633041	Mycobacterium smegmatis MC2 155	Finished	Bacteria	639633041	246196	Actinobacteria	Actinobacteria (class)	Actinomycetales	Mycobacteriaceae	Mycobacterium	6925	6871	0.9922	54	6	2	2	0	2	0	47	1	155	0.0224	0	0	4960	0.7162	1687	0.2436	224	0.0323	1145	0.1653	976	0.1409	5895	0.8513	6166	0.8904	4535	0.6549	4796	0.6926	4841	0.6991	593	0.0856	1415
639633014	Burkholderia cenocepacia HI2424	Finished	Bacteria	639633014	331272	Proteobacteria	Betaproteobacteria	Burkholderiales	Burkholderiaceae	Burkholderia	7031	6945	0.9878	86	17	5	6	0	6	0	67	2	26	0.0037	0	0	5303	0.7542	1608	0.2287	34	0.0048	810	0.1152	688	0.0979	6257	0.8899	6842	0.9731	4486	0.638	5409	0.7693	5255	0.7474	947	0.1347	1603
640069305	Burkholderia pseudomallei 1106a	Finished	Bacteria	640069305	357348	Proteobacteria	Betaproteobacteria	Burkholderiales	Burkholderiaceae	Burkholderia	7263	7191	0.9901	72	12	4	4	0	4	0	59	1	8	0.0011	0	0	4350	0.5989	2630	0.3621	211	0.0291	1051	0.1447	911	0.1254	6280	0.8647	6868	0.9456	3461	0.4765	4427	0.6095	4245	0.5845	814	0.1121	1347
640069329	Saccharopolyspora erythraea NRRL 2338	Finished	Bacteria	640069329	405948	Actinobacteria	Actinobacteria (class)	Actinomycetales	Pseudonocardiaceae	Saccharopolyspora	7264	7198	0.9909	66	16	8	4	0	4	0	50	0	1	0.0001	0	0	5007	0.6893	1773	0.2441	418	0.0575	1711	0.2355	1453	0.2	5745	0.7909	6234	0.8582	4833	0.6653	4969	0.6841	4953	0.6819	590	0.0812	1539
640069306	Burkholderia pseudomallei 668	Finished	Bacteria	640069306	320373	Proteobacteria	Betaproteobacteria	Burkholderiales	Burkholderiaceae	Burkholderia	7307	7235	0.9901	72	12	4	4	0	4	0	59	1	5	0.0007	0	0	4411	0.6037	2552	0.3493	272	0.0372	1045	0.143	907	0.1241	6328	0.866	6858	0.9386	3474	0.4754	4434	0.6068	4250	0.5816	792	0.1084	1355
639633055	Rhizobium leguminosarum bv. viciae 3841	Finished	Bacteria	639633055	216596	Proteobacteria	Alphaproteobacteria	Rhizobiales	Rhizobiaceae	Rhizobium	7337	7276	0.9917	61	9	3	3	0	3	0	52	0	127	0.0173	0	0	5203	0.7091	1889	0.2575	184	0.0251	978	0.1333	856	0.1167	6420	0.875	6730	0.9173	4627	0.6306	5586	0.7613	5468	0.7453	929	0.1266	1625
637000159	Mesorhizobium loti MAFF303099	Finished	Bacteria	637000159	266835	Proteobacteria	Alphaproteobacteria	Rhizobiales	Phyllobacteriaceae	Mesorhizobium	7352	7272	0.9891	80	6	2	2	0	2	0	50	24	0	0	0	0	3906	0.5313	3051	0.415	315	0.0428	390	0.053	349	0.0475	6923	0.9416	6470	0.88	4396	0.5979	5543	0.7539	5211	0.7088	761	0.1035	1616
641228492	Frankia sp. EAN1pec	Finished	Bacteria	641228492	298653	Actinobacteria	Actinobacteridae	Actinomycetales	Frankiaceae	Frankia	7372	7313	0.992	59	9	3	3	0	3	0	47	3	123	0.0167	0	0	4549	0.6171	0	0	2764	0.3749	595	0.0807	486	0.0659	6827	0.9261	6517	0.884	5167	0.7009	4790	0.6498	4628	0.6278	1913	0.2595	1320
637000236	Rhodopirellula baltica SH 1	Finished	Bacteria	637000236	243090	Planctomycetes	Planctomycetacia	Planctomycetales	Planctomycetaceae	Rhodopirellula	7413	7325	0.9881	88	3	1	1	0	1	0	76	9	0	0	0	0	2537	0.3422	2896	0.3907	1892	0.2552	1121	0.1512	894	0.1206	6431	0.8675	4358	0.5879	2832	0.382	3135	0.4229	3233	0.4361	673	0.0908	1521
637000186	Myxococcus xanthus DK 1622	Finished	Bacteria	637000186	246197	Proteobacteria	Deltaproteobacteria	Myxococcales	Myxococcaceae	Myxococcus	7448	7369	0.9894	79	12	4	4	0	4	0	65	2	38	0.0051	0	0	4377	0.5877	2779	0.3731	213	0.0286	773	0.1038	618	0.083	6751	0.9064	6409	0.8605	4201	0.564	4347	0.5836	4214	0.5658	827	0.111	349
637000304	Streptomyces avermitilis MA-4680	Finished	Bacteria	637000304	227882	Actinobacteria	Actinobacteria (class)	Actinomycetales	Streptomycetaceae	Streptomyces	7785	7673	0.9856	112	18	6	6	0	6	0	68	26	0	0	0	0	4797	0.6162	2762	0.3548	114	0.0146	303	0.0389	262	0.0337	7411	0.952	6974	0.8958	5084	0.6531	5044	0.6479	5131	0.6591	872	0.112	1819
640427103	Bradyrhizobium sp. BTAi1	Finished	Bacteria	640427103	288000	Proteobacteria	Alphaproteobacteria	Rhizobiales	Bradyrhizobiaceae	Bradyrhizobium	7813	7741	0.9908	72	8	2	2	0	2	0	52	12	122	0.0156	0	0	4629	0.5925	2856	0.3655	256	0.0328	1868	0.2391	1519	0.1944	6222	0.7964	7222	0.9244	5001	0.6401	5645	0.7225	5324	0.6814	1059	0.1355	1868
637000051	Burkholderia sp. 383	Finished	Bacteria	637000051	269483	Proteobacteria	Betaproteobacteria	Burkholderiales	Burkholderiaceae	Burkholderia	7813	7725	0.9887	88	18	6	6	0	6	0	67	3	8	0.001	0	0	5649	0.723	2009	0.2571	67	0.0086	2018	0.2583	1688	0.2161	6037	0.7727	7446	0.953	5125	0.656	6026	0.7713	5828	0.7459	1052	0.1346	1762
640069307	Burkholderia vietnamiensis G4	Finished	Bacteria	640069307	269482	Proteobacteria	Betaproteobacteria	Burkholderiales	Burkholderiaceae	Burkholderia	7863	7775	0.9888	88	18	6	6	0	6	0	67	3	158	0.0201	0	0	5158	0.656	2184	0.2778	433	0.0551	792	0.1007	680	0.0865	7095	0.9023	6797	0.8644	4632	0.5891	5262	0.6692	5111	0.65	928	0.118	1630
639633060	Solibacter usitatus Ellin6076	Finished	Bacteria	639633060	234267	Acidobacteria	Solibacteres	Solibacterales	Solibacteraceae	Solibacter	8002	7940	0.9923	62	6	2	2	0	2	0	52	4	114	0.0142	0	0	4898	0.6121	2827	0.3533	215	0.0269	593	0.0741	498	0.0622	7442	0.93	6524	0.8153	5426	0.6781	4997	0.6245	4917	0.6145	1078	0.1347	1767
637000305	Streptomyces coelicolor A3(2)	Finished	Bacteria	637000305	100226	Actinobacteria	Actinobacteria (class)	Actinomycetales	Streptomycetaceae	Streptomyces	8319	8210	0.9869	109	18	3	0	0	0	0	65	26	56	0.0067	0	0	5226	0.6282	2826	0.3397	158	0.019	337	0.0405	287	0.0345	7923	0.9524	7233	0.8695	5557	0.668	5261	0.6324	5509	0.6622	1372	0.1649	1891
637000038	Bradyrhizobium japonicum USDA 110	Finished	Bacteria	637000038	224911	Proteobacteria	Alphaproteobacteria	Rhizobiales	Bradyrhizobiaceae	Bradyrhizobium	8397	8317	0.9905	80	3	1	1	0	1	0	50	27	0	0	0	0	4294	0.5114	3774	0.4494	249	0.0297	739	0.088	645	0.0768	7672	0.9137	7423	0.884	5409	0.6442	6027	0.7178	5728	0.6821	1059	0.1261	1956
641228474	Acaryochloris marina MBIC11017	Finished	Bacteria	641228474	329726	Cyanobacteria	Acaryochloris	unclassified	unclassified	Acaryochloris	8488	8409	0.9907	79	6	2	2	0	2	0	69	4	28	0.0033	0	0	3885	0.4577	0	0	4524	0.533	250	0.0295	215	0.0253	8194	0.9654	6390	0.7528	4936	0.5815	4188	0.4934	4119	0.4853	2052	0.2418	1630
637000053	Burkholderia xenovorans LB400	Finished	Bacteria	637000053	266265	Proteobacteria	Betaproteobacteria	Burkholderiales	Burkholderiaceae	Burkholderia	9037	8951	0.9905	86	18	6	6	0	6	0	65	3	249	0.0276	0	0	6094	0.6743	2573	0.2847	284	0.0314	1793	0.1984	1581	0.1749	7370	0.8155	7986	0.8837	6135	0.6789	6696	0.741	6401	0.7083	1036	0.1146	1888
637000234	Rhodococcus sp. RHA1	Finished	Bacteria	637000234	101510	Actinobacteria	Actinobacteria (class)	Actinomycetales	Nocardioidaceae	Rhodococcus	9221	9156	0.993	65	12	4	4	0	4	0	52	1	11	0.0012	0	0	5673	0.6152	3201	0.3471	282	0.0306	1858	0.2015	1602	0.1737	7554	0.8192	7577	0.8217	6448	0.6993	6069	0.6582	5970	0.6474	615	0.0667	1705
641228509	Sorangium cellulosum 'So ce 56'	Finished	Bacteria	641228509	448385	Proteobacteria	Deltaproteobacteria	Myxococcales	Polyangiaceae	Sorangium	9703	9384	0.9671	319	12	4	4	0	4	0	60	247	0	0	0	0	4395	0.453	0	0	4989	0.5142	1917	0.1976	1673	0.1724	7711	0.7947	7951	0.8194	7012	0.7227	5375	0.554	5211	0.5371	3619	0.373	1785
[truncated: 25 more columns]
