# Supplementary material for: A genomic analysis of the archaeal system Ignicoccus hospitalis-Nanoarchaeum equitans
Source: Genome Biol. 2008 Nov 10;9(11):R158. doi: 10.1186/gb-2008-9-11-r158 (PMC2614490; doi:10.1186/gb-2008-9-11-r158)
Supplement: Additional data file 4 — Protein sequence alignments used to infer lateral gene transfer of valyl t-RNA synthetase, leucyl aminopeptidase, tyrosyl t-RNA synthetase and endonuclease IV, in phylip format. [file gb-2008-9-11-r158-S4.phy]

VALYL t-RNA SYNTHETASE

 31 532
Aeropyrum    VIDTPPPYPS GKWHVGGAAH YTQIDMIARY FRLKGYNVVA PFYADRNGLP 
Archaeoglo   IIDTPPPYPT GSFHIGHALN WCIIDFIARY KRMNGYEVMF PQGWDCHGLP 
Caldivirga   VIDTPPPYMS GRPHIGQFAT YAQMDMIARF HRMRGYFVVF PWYADRNGLP 
Cenarchaeu   TIDTPPPYPS GRWHIGAAAH YSQIDMIART ARMAGKNVYF PLGIDRNGLP 
Halobacter   VIDTPPPYPS GNLHLGHALG WSYIDFVARY RRLKGDAVLF PQGWDCHGLP 
Hypertherm   VIDTPPPYPS GKWHVGGAAH YAQIDMIARY FRMKGWNVFV PWYADRNGLP 
Ignicoccus   VIDTPPPYPA PLWHIGAAVS YAMHDMIARA MRMMGYEVLY PIGFDRNGLP 
korarchaeo   SIDTPPPYAS GKWHIAAAIH YSQIDMIART MRMMGYEVYF PLGIDRNGLP 
Metallosph   FIDTPPPFTS GELHMGHAYW VTIADAMARF KKLQGYNVLF PQGWDTQGLP 
Methanocal   IIDTPPPYPT GRLHLGHALN WTYMDIIARY KRMKGFNVLF PQGWDCHGLP 
Methanococ   IIDTPPPYPT GRMHLGHGLN WTYMDIIARF KRMNGYDVLF PQGWDCHGLP 
Methanosae   IIDTPPPYPT GNFHIGNALN WCYIDFVARY KRMRGYNVMF PQGWDCHGLP 
Methanosar   IIDTPPPYPT GNFHIGNALN WCYIDFVARY KRMRGYNVMF PQGWDCHGLP 
Methanosph   IIDTPPPYPT GKLHMGHVLN WVYMDIIARY KRMNNFDVLF PQGWDCHGLP 
Methanospi   VIDTPPPYPT GEFHIGNAFN WCYIDFLARY KRMKGYNVMF PQGWDCHGLP 
Nanoarchae   IIDTPPPYPA PLWHIGAALS YALQDFIARG FRKLGYKVIF PEGFDGNGIP 
Natronomon   IIDTPPPYPT GNLHIGNALG WCYMDYAARY HRLQGDDVLF PQGWDCHGLP 
Nitrosopum   TIDTPPPYPS GRWHIGAAAH YSQIDMIART ARMNGKNVYF PIGIDRNGLP 
Pabyssi      AIDTPPPFTS GTLHLGHVLS HTWIDIIARY KRMRGYNVLF PQGFDNHGLP 
Paerophilu   VIDTPPPYLS SNPHIGQTAS YAHFDMIARF LRMRGVDVIF PFYLDRNGLP 
Parsenatic   VIDTPPPYLS SNPHIGQTAS YAHFDMIARF LRMRGIDVIF PFYADRNGLP 
Pcalidifon   VIDTPPPYLS SNPHIGQTAS YAHFDMIARF LRMRGVDVVF PFYLDRNGLP 
Pfuriosus    AIDTPPPFTS GTLHLGHVLS HTWIDIIARY KRMRGYNVLF PQGFDNHGLP 
Pyrobaculu   VIDTPPPYLS SNPHIGQTAS YAHFDMIARF LRMRGFDVVF PFYLDRNGLP 
Sacidocald   VIDTPPPFTS GELHMGHAYW VTISDTIGRF KRLEGYNVLL PQGWDTQGLP 
Ssolfatari   VIDTPPPFTS GELHMGHAYW VTIADTIGRF KRLEGYNVLL PQGWDTQGLP 
Staphyloth   AIDTPPPYAS GKWHVGGAAH YAQIDMIARY FRMKGYNVLV PFYADRNGLP 
Stokadai     VIDTPPPFTS GELHMGHAYW VTIADTIGRF KRLQGYNVLL PQGWDTQGLP 
Thermococc   AIDTPPPFTS GTLHLGHVLS HTWIDIIARY KRMTGYNVLF PQGFDNHGLP 
Thermoprot   VIDTPPPYLS SNPHIGQTAS YAHFDMIARF LRMRGVDVVF PFYLDRNGLP 
unc_AlvFos   VIDTPPPYPS GRWHIGAAAH YAQIDMIART TRMFGNNVYF PIGIDRNGLP 

             VEVQVEKTYR ERFLALCSEF LDKVESEIVQ LWRRLGCGFD YWRGTDSPRY 
             TEVKVEEKYR DEFRRLCVEF TEENIAKMRE TARRMGYSID WSKITMYPEY 
             VEVEVEKRLR ADFLKLCREQ LDEYEREWVK VLRRWGISAE YIPGTDSVEY 
             VELYTEKKHR DEFLSLCRGT LDELEAEMLD TMEALGLSCN VRDRTDSDEY 
             TEVKVEEVNS DEFREMCIDW TEDRIDEMKA TMQELGFSQD WDSRTMDPEY 
             VEVAVEKKHR IKFLEMCRKE LDRVEEELVR IWTRLGCSFT YIRGTDSPEY 
             IELYVEKYLR EKFLETCRQV LDSWVEKMKE TLKRLLIAAD IDNQTDSPDY 
             VEVETEKRYR EEFIKLCREF LDEAEQDIVS ITKRLGISFT TEQQTDSELW 
             TELKVQYKLR DLFLKKCVEW TEDMIGKMKS AMIRLGYRPN WEQRTYHPNY 
             TEVKVEEIHR HKFRELCIEL TKENIEKMRR QIKSLGISID WDKITMTPEY 
             TEVKVEELNR HEFRRLCVEL TDENVEKMRG QVRSLGISID WDRITMNPDY 
             TEVKVEETYR EEFRRLCEEM TAQAIERMRR TITRLGISTD WSNITMKPEY 
             TEVKVEETHR AEFRRMCREL TAGNIDKMRQ TMLRLGFSVD WSNVTMEPSY 
             TEVKVEEIHR ETFRDYCIDL THENIEKMRL QMRKMGYSQD WDHITMLPEN 
             TEVKVEEIHR QKFREMCREL TIGNIRKMRA SMRRMAFSID WSHITMMPEY 
             IEMYLEKYER EEYIKKCRQI LDSWREKMDK ILKDLLLSMD FEHNTDDPEY 
             TEVKVEENRR EQFREWCVEH TDEQIAAMKE TMRTLGFSQD WDHRTMDDSY 
             VEFYTEKKHR GEFLDLCREA LDDLEEEMVL IMTNLGLSGD LKNRTDSEEY 
             TELKVEKEFP EEFLKKCVEW TWQAIEAMRK QFIRIGYSAD WDLHTMDDWY 
             IEVQVEKKYR EKFIKMCKEE LDSYEGEFVS SLRRWGLSFD YWPGTDSPEY 
             IEVQVEKKYR EKFIQMCKEE LDRYEGEFVA SLRRWGLSFD YWPGTDSPEY 
             IEVQVEKKYR EQFIKLCKEE LDRYEGEFVS SLRRWGLSFD YWPGTDSPEY 
             TELKVEKEFP EEFLKKCIEW TWQAIEKMRA QFIRIGYSAD WDLHTMDDWY 
             IEVQVEKKYR EKFLQLCKEE LDRYEKEFVT ALRRWGLSFD YWPGTDSPEY 
             TELKVQYKLR ELFLKKCIEW TEDMIKSMRT AMIRLGYRAE WERRTYESKY 
             TELKVQYKLR QLFLQKCIEW TEEMIKKMKE AMIRLGYRPE WERKTYEPKY 
             VEVQVEKTYR EEFLRLCRKF LDKAEEDIVK IWRMLGCSFD YWRGTDSEEY 
             TELKVQYRLR ELFLKKCVEW TEDMIKKMKE AMIRLGYRPE WERRTYENSY 
             TELKVEKEFP EKFLQKCIEW TWQAIEAMRN QFIRIGYSAD WDLHTMDDWY 
             IEVQVEKKYR EKFLQLCKEE LDKYEGEFVA TLRRWGLSFD YWPGTDSPEY 
             VEIYTEKKHR EEFLRLCRIS LDDLEKEMIQ IMKSIGLSAD FADRTDSDEY 

             RSMTQATFID LWRRGLIYEA ERPVRWCPRC KTTLAEAEIE HKEDEDFIYY 
             YSKTQLSFVR MYNKGLIYRD YHPVVFCPRC ETTIALAEIE YRQGKTKLNY 
             RTMTQSTFIE MWNKGLIYET ERPTIWCPRC GTALAEPEVE YREEDTHLNY 
             RTLTQSTFIH LWKKGLIYKA TRPNNYDWTS GTTIADAEIS YEELPTKLVH 
             WGKTQESFSE MADAGMVYRD EHPVNWCPRC ETAIADAEVE NIDREGTLHY 
             RKITQATFIE LWKKGLIYED ERPVNWCPRC RTTLSEAEIE HRDEDAYLYY 
             RAFTQATFIE AWKKGLVYEA ERPNNWCPKC RTTIADAEVE YKEMKGIMAY 
             RMVTQATFID AWNKGFIYED YRPNVYCPRC RTTLADAEVE YSEIPTKLVY 
             RRVIQRSLIE MHQKGMIRMK QGPVYWCPKC ETAVAQSEVG YLEKQGILVY 
             IKKSQTAFVR MYKDGLIYRG KFPVNWCPRC QTAIAFAEVE YKERESKLNY 
             VRKSQTAFLK MYEKGLIYRG KHPVNWCPRC ETAIAFAEVE YQGRTSKLNY 
             YVKTQRSFVQ MYEKGMIYRE DHPVNWCPRC ATAIAFAEVE YDTRTTTLNY 
             FVKTQKSFVR MYNNGHIYHE DHPVNWCPRC ETAIAFAEVE YDQGQTKLNF 
             KKRTQLSFLK LYNQDMIYQD IHPINWCPRC ETAIAFAEVE YSDNTTKLNY 
             FGKTQLSFLR MYHAGQIYQS DHPVNFCPRC ETAIAFAEVN YSDRTTKLNY 
             RALTQKTFAE LWEKGLIYEA EYPINYCPHC KTAIADAEIE RKIKKTKLVY 
             WQETQRSFLQ MADSDYVYQD EHPVNWCPRC ETAIADAEVE NEDREGTLYY 
             RALTQSTFIK LWKEGKIVLA TRPNNYDWVS GTTIADAEIA YQDLMTKLVH 
             KAAVQKSLLE FYKKGLIYRE EHPVYWCPKC RTSLAKAEVG YVEEEGYLYY 
             RRMTQKTFIE LWHKGLVYEA ERPTPWCPRC RTALAEPEIE YREEETYLNY 
             RRMTQSTFIE LWRRGLVYEA ERPTPWCPRC RTALAEPEIE YKEEETYLNY 
             RRMTQKTFID LWHRGLVYEA ERPTPWCPRC RTALAEPEIE YKEEETYLNY 
             KAAVQKSLLD FYKKGLIYRE EHPVYWCPRC RTSLAKAEVG YVEEEGYLYY 
             RRMTQKTFIE LWHRGLIYEA ERPTPWCPRC RTALAEPEIE YKEEETYLNY 
             RRIIQKSLID MHKMGLVEMR EGPVYWCPKC ETALAQSEVG YKEEDGVLAY 
             RKIIQKSLID MYKMNLIEMR EGPVIWCPKC ETALAQSEVG YLEKEGILAY 
             RKITQATFIE LYKKGLIYEA ERPVNWCPRC KTTLADAELE HKEAEGYLYY 
             RKIIQKSLLE MYKLGLIEIR EGPVYWCPKC ETALAQSEVG YLEKDGILAY 
             KAAVQKSLIE FYKKGMLYQA EHPVYWCPRC RTSLAKAEVG YVEEDGFLYY 
             RRMTQKTFVE LWRKGLIYEA ERPTPWCPRC RTALAEPEIE YKEEETSLNY 
             RTLTQSTFID LWGRGLVYSA NRPNNYCPSC GTTIADAEIT YEERKTNLVF 

             VKYRDLVVAT TRPELLAGCA ALAYHPEDER YKGLAGKTAI APLYVKIVEH 
             IKFDDVIIAT TRPELIPACV AIAVHPDDER NKHLIGKKVR VPTTVEVIAD 
             IKFKDLIIAT TRPELLAATV AVAYNPSDDR YVRLKGMHAV VPLFVPIIPH 
             MKFTQITIAS TRPELLCACR AVIVCEDDER YSGLVGSEVT VPVYVPVLAH 
             VTFDDIEIAT TRPELLAACV GIVVSPDDDR YADRIGDTFE VPLFVELLAD 
             VKWREIVIAT TRPELIGAAR AVIYNPRDER YKKLKGLHAI VPIYVPILEH 
             IKFKELVIAT TRPELLCACR AVVVHPDDER YKKYHGKKVI VPIYIPVLPH 
             LRFGKVTIAT TRPELLPACR AVIYNPDDSR YHWLRGKRVV TPL-VPVLEH 
             IGFPEIVIAT TRPELLGATQ AVAVNPQDER YKHLVGKKVI LPIFVQIIAD 
             IKFPHLLIAT TRPELMAACV AILVHPEDER YKHLIGKEFI VPLFVKLLAD 
             IKFPYLEIAT SRPELMAACV GIVVHPEDER YSDVVGKTVK VPLFVNVYPD 
             MRFECLEIAT TRPELLPACV AVAVNPNDER HIGFVGKSVK VPLFVPVLSD 
             VHFDKVDIAT TRPELMAACV AVAVNPEDER YSQYIGKEIE VPLFVTLIAD 
             INFPNATIAT TRPELLCACV AVVVHPDDER YKNLHGKTVK LPIYVKIITD 
             FNFSGLEIAT SRPELLAACV AVAVHPDDDR YKDRKGEHLK VPLFVPIICD 
             IKFKYITVAT TRPELLGACK AIIVHPDDER YKKYHNKIAI VPYYIPIIPH 
             ITFSDIEIAT TRPELLPACV AIAVDPDDDR FEGRVGDRFE VPIFVELIAD 
             MKFKEIIIAS TRPELLCACR TIIVNPEDER YAPFVGSKVV VPITVEIKTH 
             IKLPYIPIAT TRPELMPACV AVFVHPDDER YKHLVGKKVK LPIYVPILAD 
             IKFKDIIIAT TRPELLPATV AVIFHPDDSR YTRLNGMHAV VPPEVPILPH 
             IKFKDIIIAT TRPELLPATV AVIFHPDDQR YNRLEGLHAV VPPEVPILPH 
             IKFRDIVIAT TRPELLPATV AVIFHPEDDR YKRLEGLHAV VPPEVPILPH 
             IKLPYIPIAT TRPELMPACV AVFVHPDDER YKHLVGKKVK LPIYVPILAD 
             IKFKDIVIAT TRPELLPATV AVIFHPEDER YKKLEGKHAI VPPEVPILPH 
             ILFPGVTIAT TRPELLGATQ AVAVNPDDER YKSLVGRKVK IPLFISIIAD 
             IKFPEIVIAT TRPELLAATQ AIAVNPMDER YKNLVGKIAL VPIFVKIISD 
             IKFKEVIVAT TRPEMLRACK ALVFHPEDDR YKHLNGLHAI NPLYMIITTY 
             IRFPEIIIAT TRPELLAATQ AVAVHPEDER YKGLIGKIAI IPLFVKIIGD 
             IKLPHVPIAT TRPELMPACV AVFVHPEDER YKHVVGKKVK LPIFVPVLAD 
             IKFKDIIIAT TRPELLPATV AVIFHPEDER YKKLEGKHAV VPPEVPILPH 
             LKFRDLIVAT TRPELIFACQ CIIVNPNDTR YEKMYKKEVI LPLFVKILPH 

             PAVKKDFGTG LMMICSYGDE EDVRLFLELD LKPKVLIGLP VKEARRRIAE 
             EEVDPEFGTG VVMICTFGDR QDVKWWKKHK LELRNIVGMT IPEAREAILE 
             QSVKVEFGTG VEMISTFGDT RDLAIVNELR LPTRIVVGLS IREARERIIK 
             PSVKRDFGSG AVMVCSYGDQ NDVALFRELG LSEVAAIGLR PKQAREKIIH 
             DDVDADFGSG AVMVCTFGDK QDVEWWMDHD LDLRTVFGLA IDDAKTQVAE 
             PAAKPEFGTG LVMISSYGDW TDEQIIRELG LKPKVIVGLL VREARRRMAE 
             KMADPNFGTG AMMVCSFGDW RDVQIFRELG LTPVKAIGLK VKEAKMKIVE 
             PYADPEFGTG LVMVCSYGDK MDVQLFRELG LDPRIVVGLT ISEARQRIVE 
             PDVEKDFGTG AVMISTYGDP QDIRWQLKYN LPVTELVGLK VEEAKKKIVE 
             EDVEKEFGTG AVMVCTFGDK TDVLWVNRHK LEIKKAIGLK TEEAREKIIE 
             SDVEKEFGTG VVMVCTFGDK TDVTWVNRHK LEVKKAIGKK SDDARKEIIS 
             PAVDPSFGTG VVMICTFGDK QDVRWWVEHK LPLRQAIGMS ITEAKKAIVD 
             EAVEPEFGTG AVMICTFGDK QDVRWWAKYG LPLIKAIGMS IPECRQAVIS 
             ATVDLEYGTG VVMICTFGDK TDVEWVTRYN LDIINAIGMT IKECRSSIIE 
             EAVDPSFGSG AVMICTFGDK QDVIWWKVHN LPLRKAIGMD TTSCREAILA 
             KMADPNFGTG AVMICSYGDW VDVQIFRELQ LKPEKIIGLT TKEGREKMIE 
             DDVDGDFGTG AVMICTFGDK QDVDWWAEHD LDLRPVVGRS IDEAKDEIAT 
             HSAQQDFGSG AVMVCSYGDQ NDVALFREMG LEEIVAIGLK PKQAREKIIA 
             EDVDPNFGTG AVYNCTYGDE QDIVWQKRYN LPVIIAIGLK VEEARKKIAE 
             KAANPNFGSG LVMISTFGDT RDLMIVNELK LPIRIIIGVS IREARAKIIE 
             RAANPQYGTG LVMISTFGDT RDLMIVNELK LPIRIIVGLT IREARAKIIE 
             RAANPKFGTG LVMISTFGDT RDLMIVNELK LPIRIVVGLT VREARAKIVE 
             EDVDPNFGTG AVYNCTYGDE QDIVWQKRYN LPVIIAIGLK IEEARKKIAE 
             RAANPKFGTG LVMISTFGDT RDLMIVNELK LPTRIIIGLT VREARAKIIE 
             KAVEMTFGTG AVMISTYGDP QDIRWQLTYR LPVYEVVGLT VKEARKKIIE 
             ADVEKEFGTG AVMISTYGDP QDIKWQLKYN LPIKVIVGLK IEQARNKMIE 
             PEVDPEFGTG LVMVCSYGDQ TDVKMFRDLG LKPTIIIGLK VEEARRKAAE 
             DAVEKEFGTG AVMISTYGDP QDIKWQLKYN LPTTELIGLK IEEARKKIIE 
             EDVDPSFGTG AVYNCTYGDE QDVVWQKRYN LPVIIAIGLK TEEARKKIAE 
             RAANPKFGTG LVMISTFGDT RDLMIVNELK LPTRIIIGLT VREARAKVIE 
             HSAKSEFGSG AVMVCSYGDL NDVQVFREFG LKEIVAITLT IDNARKKIID 

             ILEREGLLVK KERIVHSVPV C---WRCKTP LQIIHRRELF LRQMDFKPEM 
             DLKKEGKLLK QVEIDHNVGT C---WRCKTP VEIIPAEQWF VKVIKWVPEH 
             DLETAGLLVK REPLKHTVPV C---WRCKTP IEIIVTREYF VKQMTFIPPE 
             DLEEGGHLEK VEDILHRTPV S---ERSRTP IEIIPMEEYY LKQLQFHPPM 
             ELDDQGYLND TEPTEQSVGS C---WRCDTA IEILSKEQWF VEVAEWVPEH 
             ELEKRGLLVK KEQIRHRVPI C---WRCKTP IEIVHVKEYF LKQLHFRPEK 
             LLKEQGYLVK VEDIVHKVPV H---ERCETP IEIIPMKEYY LKQMKWQPER 
             DLEREGLLER VEDIIHRTPV C---WRCKTP LEIIPMREYY LKQVRFYPEW 
             LLKERGYVRK IESIKHNVLS HTERSDCLSP IEFLVKEQVY IDVMNFKPQR 
             DLKKEGYLVK QEPIKQNVGV C---WRCKTP IEIIVTEQWF VNVIKWIPEH 
             DLISENYMIK QEPLEQNVGS C---WRCKTP IEIIVGDQWF VNVISWVPEH 
             EMLSRGIIYR QEPLEQNVGL C---WRCKTP IEILSERQWF VRIIEWVPEH 
             DLRDAGFLYN QKPLEQNVGL C---WRCDTP IEILSEPQWF VKIINWYPEY 
             DLKEESYLIK QEDVDQNVGL C---WRCKTP IEIMTKKQWF VAAMRWVPGH 
             DMKSEGILLR QEPLEQRVGT C---WRCKTP IEILSEHQWF VRIVKWYPEH 
             VLKQLGVVEK IEEIEHSVPV H---ERCETE IEIIPMKEFY LKQIEFIPER 
             ALSKSGHLHK EEPTEQSVGC C---WRCDTP IEILSKEQWF VKVIAWYPDH 
             DLESKGFVEK IEEINHRTPI S---ERSKIP IEIIPMEEYY LKQITFYPSM 
             DLEKMGLLYK KEKIKHRVLR HTERSSCMAP IELLPKKQWF IRVINWYPED 
             DLKNAGLLVK QERLVHNVPV C---WRCKTP LEIIVTRELF IKQMEFKPPE 
             DLKVAGLLVK QERLVHNVPV C---WRCKTP LEIIVTRELF IKQMEFKPPE 
             DLKREGLLVK QERLVHNVPV C---WRCKTP LEIIVTRELF IRQMEFKPPE 
             DLEKMGLLYK KEKITHRVLR HTERSSCMAP IELLPKKQWF IKVINWYPED 
             DLKAEGLLVR QERLSHNVPV C---WRCKTP LEIIVTRELF VKQMEFYPPE 
             ILKEKGYLIK VEKITHNVLA HTERSDCLSP IEFLIKKQIY IKVMKFTPQR 
             LLKTKGYLVK VEKIKHNVLS HVERSDCLSP VEFLVKKQIY IKVMKFKPAR 
             ILEEKGLLVK KEKIKHSVPV C---WRCKTP IQIIHTKEWF LKQIEFKPEM 
             LLKEKGYLVK IENFKHNVLS HTERSDCLSP IEFLVKKQIF IKTMKFIPSR 
             DLEKMGLLYK KEKIRHRVLR HTERSSCMAP IELLPKKQWF IKVINWYPPD 
             DLKAEGLLVK QERLTHNVPV C---WRCKTP LEIIVTRELF VKQMEFYPPE 
             DLENAGYVVK QESILHRIPM C---ERSKSP VEIIPMQDYY IKQLKFYPES 

             HRKKLYDWID SIKMDWPISR ERFYGTEIPL WTCEKCKLVP EPGSCPRCGA 
             MYSRLESWVQ SMEWDWVISR QRIFATPIPA WYCKNCVVVA KEEPCPKCGS 
             YKRTLIDWVN SLEFDWPISR RRYYGTEIPI WYCVDSPILP NPGVKEKCRD 
             HRQILENWLD SVSMDWPISR RRYYGTEIPV WHCASCPYVP EPGSCASCGG 
             MHDRLVEWTE GMDWDWVISR QRVFATPIPA WECNECWEIA GREACPECGG 
             HKQKLLDWIE SLRMDWPISR TRFYGTEIPL WHCRRCKLVP EPGRCPVCGA 
             YKKNLLQWID SVSTDWPISR RRFYATEIPV WTCKRCKYVP PPGKCPKCGA 
             SSNYWREWLR SISSDWPISR RRYYATEIPV WYCKKCPVLP SPGKCPHCGS 
             MASKLEEWIN NIEWDWNISR QRLYGTPLPF WYCDNLLVPA DISKCPHCGL 
             MKIRLLNWIE DMDWDWVISR QRIFATPIPV WYCPKCVVVA KEEVCDKCGN 
             MKARLMKWIE DMGWDWCISR QRLFATPIPV WYCKDCIIVA KPEYTCKCGN 
             MKLRLKNWTG TMEWDWCISR QRVFATPIPA WYCKRCVMVA KEESC-SCGS 
             MKVRLQNWTG TMEWDWCISR QRIFATPIPI WYCKKCVMIA EESAC-ACGS 
             MYQRLENWAH SMDWDWCISR QRIFATPIPV WYCDDCVVLP SVESC-SCGC 
             MFLRMENWIS QMEWDWCISR QRIFASPIPV WFCKDCIILP EESPCPKCGS 
             YRKNLENWID SITIDWPISR RRWYATEIPL WYCPKCIHVA KDGVCPRCNT 
             MYERLEEWTE GMEWDWVISR QRVFATPIPA WECADCIELA DESSCPECGS 
             HKQILMNWLD SISIDWPISR RRYYGTEIPI WYCSSCPHVP EPGKCTKCGN 
             MFLRLKDWAE SMDWDWVISR QRVFGTPFPF WVCKNGIIPA REEKCPVCGA 
             YRQVLIDWIK SLELDWPVSR RRYYATEIPI WWCAKPPLLP KGGVKEACKD 
             YRQVLIDWIK SLELDWPVSR RRYYATEIPI WWCVKPPIVP KGGVKEACKD 
             YRQVLIDWIR SLELDWPVSR RRYYATEIPI WWCIKPPILP KGGVKEQCKD 
             MFLRLKDWAE SMDWDWVISR QRVFGTPIPF WICKNGIIPA REEKCPVCGA 
             YRQVLIDWIR SLELDWPVSR RRYYATEVPI WWCVKPPLVP KGGVKEACKD 
             MSYYLEEWIK NLEWDWNISR QRVYGTPLPF WYCDNGLIPA PEEKCPHCGL 
             MSYYLEDWIK SIEWDWNITR QRIYGTPLPF WYCENGLVPA KEEKCPLCGS 
             HRKKLLDWID SVSSDWPISR DRYYATEVPV WRCRKCVLLP EPGKCPVCGA 
             MAYYLEDWIK SLEWDWNISR QRVYGTPLPF WYCDNNLIPA REEKCPQCGL 
             MFLRLKDWAE SMDWDWVISR QRVFGTPIPF WVCDNGIILP NEEKCSD-GS 
             YRQVLIDWIR SLELDWPVSR RRYYATEVPI WWCVKPPLVP KGGVKEACRD 
             HRQILLNWLD SVAIDWPISR RRFYGTEIPI WYCNKCPMLP EPGKCVKCGH 

             PLKGETRVFD TWFDSSISPL YVTRWLRPQG QDIIRTWLYY SILRVLQLTG 
             TFRGETDVLD TWMDSSITPL MICGWLRPQG HDIIRTWAFY TILRSLALEG 
             GLIGDDRILD TWFDSSISWM YASGYIRPQG YEIIRSWLYY SVLRSLLLFG 
             TFEGEQRIFD TWMDSSVSPL FISKYLRPQA KDIVRTWLYY TMLRCDQLTG 
             DWAGETDVMD TWMDSSITPL HLSGWLRPQG HDIIRTWAFY TLLRTGALTD 
             PLEGETRIFD TWFDSSISVL YVSGYLRPQG VDIIRTWLYF TLLRVYQLLG 
             RWEGEKRVFD TWMDSSVTVL YITKYLRPQG YDIIRTWLYY SLLRVHQLTG 
             SFEGETRVFD TWFDSSISPL VYNGYLRPQG KDIVRTWLHY TFLRVHQILG 
             -LKPLTHVAD VWVDSSVTVL YLSGFVRLQG TDIIRTWLFY TFFRTLMLAG 
             KLIPETDVLD TWMDSSITPM VITKWLRPQG HDIIRTWAFY TIVKSVALTG 
             SLVAETDVLD TWMDSSITPL VIAGWLRPQG HDIIRTWAFY TMVRSLAITG 
             NFEPEEDVLD TWMDSSISAL HVTGWLRPQG HDIIRTWAFY TILRSMALVG 
             TFEPETDVLD TWMDSSITAL HVSGWIRPQG HDIIRTWAFY TILRSLALEG 
             NFTPEEDVLD TWMDSSITPL TIANWLRPQG HDIIRTWAFY TILRCYALTG 
             SYIPETDVLD TWMDSSISVM HVTGWIRPQG HDIIRTWAFY TILRAVSLTG 
             -MVGETRVLD TWMDSSITIY YLIKKLRPQG YEIIRTWLYY TLLRVYQLTG 
             DWVGETDVMD TWMDSSISPL YVAGWLREQG HDIIRTWAFY TILRTAAVTD 
             GFTGEDRTFD TWMDSSVSPL FVTKYLRPQA KDIVRTWLYY TLLRCDMLTG 
             -IEPVTDVLD CWVDSSITPL IITRWLRPQG TDIIRTWAFY TIFRTFKLTG 
             GLEGDTRVFD TWFDSSISWM YASGVMRPQG YDIIRTWLYY SLLRAYLLYG 
             GLEGDTRVFD TWMDSSISWM YASGYMRPQG YDIIRTWLYY SLLRAYLLYG 
             GLEGDTRVFD TWMDSSISWM YASGVMRPQG YDIIRTWLYY SLLRAFLLFG 
             -IEPVTDVLD CWVDSSITPL IITKWLRPQG TDIIRTWAFY TIFRTYMLTG 
             GLEGDTRVLD TWFDSSISWM YASGVLRPQG YDIIRTWLYY ALLRAYLLFG 
             -LKPVKDVAD VWVDSSVTVL YLTGFLRLQG TDIIRTWLFY TYYRTLALAG 
             -LKPVTDVAD VWIDSSVTVL YLTKFLRLQG TDIIRTWLFY TFFRTLMLAN 
             PLEGEKKVFD TWFDSSISVL YVTGYLRPQG QDIIRTWLYY SLLRVYQLTG 
             -LKPVTDVAD VWIDSSVTVI YLTGFVRLQG TDIIRTWLFY TFFRTLVLTG 
             -PKPVTDVLD CWVDSSITPL IITKWLRPQG TDIIRTWAFY TIFRTWVLTG 
             GLEGDTRVLD TWFDSSISWM YASGALRPQG YDIIRTWLYY ALLRAYLLFG 
             SFTGDERTFD TWMDSSISPL FVTKYIRPQA KDIVRTWLYY TMLRCYQLTE 

             KPAFRWVRIT GLGLDPKGRP MHKSLGNVID PEPIIAKYGG DAFRFWGYDY 
             QIPWYEIVIN GMVFGEDGRK MSKSLGNVIV PEEVVEKYGV DALRQWGDDI 
             KPPFKYVRIN GMGLDEKGEA MHKSKGNVID SLAPAEKYGA DAVRFWGYDY 
             KRPWSEAWIM GYGLDERGQK MSKRAGNSID PLPLVKRIGA DAFRLWGHDF 
             EQPWDDVLVN GMVFGEDGNK MSKSRGNFVQ PDEAIAEYSA DAVRQAGSDV 
             KPAFRWVRVT GMGLDPKGRA MHKSLGNVID PEPYIETYGA EPFRFWGDDY 
             KRAFDLVFIN GMGLDPKGKK MSKRYGNVIM PEEILNKYGA DATRFWGENY 
             RQAFKHVWLS GMGLDAQGRA MHKSLGNVIY PWPLFEKYGA DAVRFFGSDL 
             NVPFKRVIVH GQVLGPDGTR MSKSKGNNVS PMDRIDEFGA DAIRMTGDDF 
             KKPWDEIVIN GMVFGEDGHK MSKSRGNVVE PDEIIAKYGA DALRLWGDDV 
             EKPWDEIVIN GMVFGEDGFK MSKSRGNVVE PGEITKTYGA DALRLWGKDV 
             VKPWETILIN GMVLGEDGRK MSKSLNNFVI PEEVFEKNGA DALRQWGSDV 
             KRPWDSIVIN GMVLGPDGHK MSKSLGNVIS PEEVTTQYSA DAFRQWGSDV 
             EKPFDEIVVN GMVFGEDGHK MSKSLGNVIA PEEVIEEYGA DALRLWGADV 
             GKPWEQILVN GMVLGEDGFK MSKSRGNVTV PEEILEQYGA DSLRQWGSDI 
             KKAFDFVVIN GMGLDKHGRK MSKRYGNVIE PETLLEKYGA DTLRYWGEDY 
             EIPWEEALIN GMVFGDDGNK MSKSRGNFVQ PEEVVEEHSA DAFRQAGSDI 
             KKPWTEAWIM GYGLDEKGMK MSKSKGNAID PLPVIEKFGA DTFRFWGYDF 
             KKPWKDIVIN GMVAGPDGRK MSKSYGNVVA PDEVIPKYGA DALRLWGEDH 
             DVPFRYVRIN GMGLDEKGEA MHKSKGNVID LLAPVEKYGA DPVRFWGTDY 
             NVPFRYVRIN GMGLDEKGEA MHKSKGNVID LLAPVEKYGA DAVRFWGSDY 
             DIPFKYVRIN GMGLDEKGEA MHKSKGNVID LLAPVEKYGA DAVRFWGSDY 
             EKPWNDIVIN GMVAGPDGRK MSKSYGNVVS PEEVIPKYGA DALRLWGEDH 
             DVPFRYVRIN GMGLDEKGEA MHKSKGNVID LLLPVEKYGA DPVRFWGSDY 
             NIPFKEVLIN GQVLGPDGTR MSKSKGNVVS PLDKVDEYGA DAIRLTGDDF 
             NVPFTTVLVN GQVLGPDGTR MSKSKGNVVS PLDRVNDFGA DAIRMAGDDF 
             KPAFKWVRIT GMGLDEKGEA MHKSKGNVID PEPYIEKYGA DAFRYWGYDY 
             NIPFKEVLIN GQVLGPDGTR MSKSKGNVVN PLDKVDEFGA DSIRLTGDDF 
             EKPWHDILIN GMVAGPDGRK MSKSYGNVVA PDEVIPKYGA DALRLWGEDH 
             DVPFRHVRIN GMGLDEKGEA MHKSKGNVID LLLPVEKYGA DPVRFWGSDY 
             KLAWSDVWIM GYGVDEYGEK MSKSKGNVID PFPVINKHGA DTFRFWGQDF 

             RFDENKVKTG RNFATKLWNL ARFVSSFPIY ELAWDIFASH YVELVKERSY 
             IFNWKDVIAA SRFQQKFWSI TRFTLMHIIR TFTWYEYADN YLEIVKNRLY 
             RYSEHIVKTG RDFVTKLWNI ARFISQFPVY EFLWHVFADH YIEAVKSRAY 
             RCNEDMMVST KKFLSKLWNV SRFLSGFSIR EFTWNIFAAH YIELVKGRAY 
             QFQWKEVKSA SRFLTKLWNI TKFSTGHFLR EFAWEDLADD YVELVKGRLY 
             RFSEQVLKTG KLFLTKLWNI ARFVSSFPLY NFTWNVFAAH YIELVKSRAY 
             RVIENKIQGA QKFLTKFLNV ARYVSSFPFY HFVWDKFSSH YIELSKKRAR 
             RISERKIEGA YKFLQKLWNV ARFISQFEVR SFVWDVFAPH YIELVKERAY 
             PFKWDTVKGK KLLLQKLWNA SRLAYPFILY EYFWETIADE YLELIKHRLF 
             QFLWKEVDYG YRFLRKSWNA CRFAKMHIIY KFVWHEFCDN YIEMVKYRLY 
             PFAWKEVEYG GRFLRKIWNA CKFAKMNIIQ KFLWHEFCDN YIEMVKHRLY 
             MFQWKEIVAA SRFQQKLWSI YRFAAPFAIR AFTWEVLADD YIEIVKSRLY 
             MFRWKDVVSA SRFLQKMWSI YRFSMSHLIR GFAWEVLADN YLELVKGRLY 
             PFGWKDIKHA YKFLRKFWNA FRFISMHLIY DFVWHDFCDE YIEAVKYRLY 
             QFNWNDVVAA NRFLTKMWNI SRFALMQLIR EFAWDVLADN YIEIVKGRLY 
             RINEQKIAGI MKFMNKVWNI ANYISQYQLY RFVWDVFANH YIELTKKRAK 
             QFQWKEVTSA SRFQTKLWNI TKFASEHIVR EFVWHDLADD YLELIKGRLY 
             RCNEQKIEST KKFLSKLWNV SRFLSSFPIR EFTWNLFAAH YIEMVKKRAY 
             PFKWETVDYN FRFLQKVWNI YRFAERHILM TFIWHEVADD YIEMVKYRLY 
             RYNENVIREG KEFLTKVWNI SRFVLSFPLY NFIWHEFADH YIELVKSRAY 
             RYNENIIKEG KEFVTKVWNI SRFVLSFPLY NFIWHEFADH YIELAKSRAY 
             RYNENVIREG KEFVTKVWNI ARFVTSFPLY NFIWHEFADH YIELAKSRAY 
             PFKWEIVDYN FRFLQKLWNI YRFAERHILM TFIWHEVADD YIEMIKHRLY 
             RYNENMIREG KEFVTKVWNI SRFVLSFPLY NFIWHEFADH YIELVKSRAY 
             PFKWDTVKSK KLLLQKLWNA GRLSYPFIIY SYFWETIADE YLELIKHRLF 
             PFKWDIVKGK KMLLQKLWNA SRLVYPFILY NYFWEIVADE YLEMIKHRLF 
             RFSEQVIRTG FLFATKLWNI ARFISMFQIY QFIWNYFASH YIELVKSRAY 
             PFKWETVRGK KLLLQKLWNA GRLSYPFILY SYFWETIADE YLELIKHRLF 
             PFKWETVDYN YRFLQKVWNI YRFAERHLLI TFVWHEVADD YIEMIKYRLY 
             RYNENMIREG KEFVTKVWNI SRFVLSFPLY NFIWHEFADH YIELVKSRAY 
             RCSEQKIAEA QKFLTKLWNI GRFVSSFEIR DFTWNIFASH YLELVKSRAY 

             AWATLHELLR RILVALSPIM PFVTDAIHRR LY
             AKFVLSYALD VLTRLLAPIT PFMAEECWSH FR
             AWFTLHRVLD YSIKMLAPIM PFVADAIWRG IH
             AISTLHRVLS TILLLLAPIT PFITDYLWRE LY
             AEHTLYTAVT AVTRLLAPFS PHTTEEIWQS LP
             AWYTLHYILD ALLRMLAPIL PFITDAIYRR LY
             AWWTLHTVLK NLLLILAPIS PAISDYLWRR LY
             ARWTLHQVLR AVLKLSAPII PHITDYIWRQ IY
             ATYTLGRILK DLIILLHPIA PHITEEIYSL IF
             ARWTLYYVID KVVRLLCPFA PHFSDYIAEI YK
             AQYTLYKVIT ESVKLLTPFT PHFAEIVGEI YE
             AQATLYRVLD VLCRLMAPFI PFITEEIYTS LT
             AQYVLYTTTR TLSLLLAPFI PFFAEEMYSR FD
             AKYTLKTVIE TTLALMAPIT PFFADTVNQY LG
             ACVAIRTSMD AICRMLAPFT PYFAEEVWSF ME
             AIYALYFVFE RVLNMLSIFS PGIAKYLAKK LY
             AEHALFVSLS ASLRMLSPFA PFITEEAWSH LP
             AIYTLHKVLS TVLKLLAPIT PFITEHLWQT LY
             AKVALYELLY NVMLLLAPFV PHITEEIYHA MF
             AIWTLYTAWR YSLKLLAPIM PFVTDKIWRE AY
             AIWTLYAVWK YSLKLLAPIM PFVTDKIWRL AY
             AIYTLHTVMA YSFKLLAPIM PFVTDKIWRE VY
             AKVALYELLY NIMLLLAPFV PHITEELYHH IF
             AVWTLYTVLK YSLKLLAPIM PFVTDKIWRE AF
             AIYTLSRIIK DLLILLYPIA PHITEEMYER LY
             AKYTIQRIIR DIIILLHPIA PHITEEIYSR LF
             AWYTLHYILN RTLRALAPIM PFVTDALYTR LY
             ALYTLSRVFK DLLIILHPIA PHITEEMYNR LY
             AKAALYELLY NVMLLLAPFV PHITEELYQN LF
             AVWTLYTVLK YSLKLLAPIM PFVTDKIWRE AF
             ALYALHKCFS VILLLLAPIC PFITEKLWTT IY

LEUCYL AMINOPEPTIDASE

 20 230
Ostreococc   KDLVAAPPNV VTPTAMAILE KADCEKLGMG SFLGVSEADE PPKFIHLTYK 
Arabidopsi   KELVNSPANV LSPAVLAILK EEQCKELKMG SYLAVAAAAN PPHFIHLIYK 
Solanum      RELVNAPANI VTPGALAILD AEQCKELKMG AYLGVAAAEN PPYFIHLCFK 
Prochloroc   RRLVAAPPNS LTPQEMSILE AKECEDLGMG AYLAVAKGDL DPKFIHLTLK 
Anabaena     RQLVAAPANS VTPITMAILE QEDCEKLGMG AFLGVALADL PPKFIHLTYK 
Aquifex      RNLVNEPGNV INPITLAVYD EKQIQEMGMM ALYSVGKGAT PPRFIHLIYK 
Solibacter   RDLVNEPANL LTPLGMAVLD RDAMQKLGMG SLLGVAIGAE PPVLIVLRYR 
Bsubtilis    RTLVNMPGNM LTATDLAILE KSEMEELGMG GILAVNQGTE PPKMIVLKYQ 
Thiomicros   QDLANMPSNY CTPTYLAILE QDEMIKMGMG SFMAVAQGHT PPKMICLSYQ 
Nematostel   RQLMDMPANL MTPRIFAIRE KSWAEEKGMG AFLSVGKATE DPLFLEISYK 
Human        RQLMETPANE MTPTRFAIRP KSWIEEQAMG SFLSVAKGDE PPVFLEIHYK 
Spombe       RSLMECPANY MTSLQFCVHD EKWIDEQKMN GLLTVNAGDI PPRFLEVQYI 
Igni718      RDLASEPPNV LNPKTFPVLD ENDLKKEGLE LLLAVGKGDV PPRLLIMRYY 
Nequitans    RDLANEPPNV LNPETYEVLH YDDLIREGLN LLVYVGKGIY KPRLVILEYN 
Pyrolobus    RDFANAPSSE MNPEGVEVLR ARELEEHGMN GILAVGRGSV EPRLVILEYN 
Aeropyrum    RDIANAPPHR LPPAKLAVFS YDRLLEEGFG GIVSVGMGEE KPRLIIIKYR 
Hypertherm   RDIANAPANR LSPEKLEVLY RSDLESLGMG GILAVGSGNV EPRLIILEYN 
Cenarchaea   RGLANMPPNE CPPDKLGVLK KPELKKGGFG GIIAVGQGSN EPRLIIVEYN 
Nitrosopum   KSIANLPPNE CTPSTLAIIS KPELKKKGFG GITAVGQGKN EPKLIIMEHN 
Staphyloth   RRIAESPSSI MNPAKIEVFH KEDLEKMGMN GILAVGSGGV PPRLIILEYR 

             GAVAVVGKGL TFDSGGYNLK IEMMKFDMGG SGATLGAAKI IAQTKPAGVE 
             PSLALVGKGL TFDSGGYNIK IELMKIDVGG SAAVLGAAKA IGEIKPPgVE 
             TNIALVGKGL TFDSGGYNLK IELMKNDMGG AAAVLGAAKA LGEIKPRgVE 
             SEIAIVGKGL TFDSGGYNLK IEMMKYDMGG SAAVLGAAKA LGAIKPKGLE 
             PELAIVGKGL TFDSGGLNIK IETMKIDMGG AAATLGAAKA IAQIKPN-VE 
             PSIALVGKGL TFDSGGLNIK MRTMKMDKSG ACAVLGIMRA IAQLKPD-VE 
             PALGLVGKGV TFDTGGISIK MEKMKYDMAG GAAMIGAMRA IAQLKPA-IP 
             GKVGLVGKGI TFDTGGYSIK IVGMKSDMGG AAAVLGAMET IGELRPE-QN 
             GAIALVGKGV TFDTGGISLK MDEMKYDMGG AATVLGVFEA LGRLKPK-LN 
             GAIVLVGKGV TFDSGGISLK MSLMKADMGG AAAVCSALVA IATLQLP-MN 
             GSLVFVGKGI TFDSGGISIK MDLMRADMGG AATICSAIVS AAKLNLP-IN 
             GKLGLVGKGV TFDSGGISIK MKEMRADMGG AAVMLSSIYA LEQLSIP-VN 
             GGLAMVGKGV TFDAGGYNLK MKNMHADMSG AAAVAAATLY AAKLNLN-VN 
             LKIVLVGKAI TFDTGGYSLK MYNMHGDMSG SAAVIGALYA IAKNKKD-IP 
             GGIAIVGKTV TFDSGGLFLK MLDMKYDKSG GGIALGAILA AARLQLP-VT 
             GGIALVGKAV VFDSGGINLK MTLMRADKAG GAAVVGAMWT AARLGIK-AS 
             SGIAVVGKAV VFDAGGLDLK MQEMKFDKSG GAAAIGAVVA AALLRLP-VN 
             GGIVLVGKAV TFDTGGISIK MDEMKFDKCG GCTVLGIMKA VEDLALP-VN 
             RGIVLVGKAV TFDTGGISLK MDEMKFDKCG GCTVLGIMKA ISELKLP-IN 
             GRYAFVGKTV TFDAGGLNLK IDNMKYDKSG GAVVLGIMKA VAELKLP-VN 

             CHFIIASCEN MIGSRGLRPG DILTASNGKT IEVNNTDAEG RLTLADALVY 
             VHFIVAACEN MISGTGMRPG DVITASNGKT IEVNDTDSEG RLTLADALVY 
             VHFIVAACEN MISGAGMRPG DIVTASNGKT IEVNNTDAEG RLTLADALIY 
             IHFIVAACEN MINGSAVHPG DVVKASNGKT IEINNTDAEG RLTLADALTY 
             VHFISAVTEN MISGKAMHPG DILTASNGKT IEVNNTDAEG RLTLADALVY 
             VHGLIGAAEN MPDGNAYRPD DVIKAKNGKY IEIDNTDAEG RVTLADVLSY 
             VSAYIPAVEN MPGSRAQRPG DIVTAMNGKT IEVINTDAEG RLILADALTY 
             VLCVIPSTDN MISGGAMKPD DVIVSLSGKT IEILNTDAEG RLVLADGITY 
             VVAVIPSTEN MPAGNAIKPG DVVKSLSGQT IEILNTDAEG RLILCDALTY 
             VTVLTPLCEN MVAGNANKPG DVITASNGKT IEVDNTDAEG RLILADALCH 
             IIGLAPLCEN MPSGKANKPG DVVRAKNGKT IQVDNTDAEG RLILADALCY 
             AVFVTPLTEN LPSGSAAKPG DVIFMRNGLS VEIDNTDAEG RLILADAVHY 
             LESYIPLAEN LISGRAYKME DIIRSYSGKY VHIGNTDAEG RLILADALAY 
             IVALIPIAEN VISGESYKVN DIIKAYNGKT VEVTNTDAEG RLTLADAIAY 
             VYALLPAVEN MPGGSAYKPR DVLKMYGGYS VEVLSTDAEG RLTLADALSY 
             IIGLIPAVIN VPSGSSYLPS DVIRMWDGTM VEITNTDAEG RLILADAISY 
             MVALVPAVEN LPSGRAYKPL DVIRMYNGTT VEIGNTDAEG RLIMADALAY 
             VIGIVPSVEN MPGGSSYRPG DIVKLYSGKT AEILNTDAEG RLILADALSY 
             VIGIVPSVEN MPGGESYRPG DIIKLYNGKT AEILNTDAEG RLILADALAY 
             IVAALPAVEN MPGPNAYKPR DIIKMYNGLT VEVGNTDAEG RLILADALSY 

             IVDCATLTGA IIVALGNDIA GLFEDLWRMP MPDSMWSIMK SDMKNTGSRG 
             IVDIATLTGE IIVALGPSMA GMYEKLWRMP MEESYWEMMK SDMVNFGGRG 
             IIDLATLTGA IVTALGPSVA GAFEKLWRMP MEESYWESMK SDMINTGPRG 
             IIDLATLTGA IVVALGNDVA GFWEELWRMP LQKAYKEGLK SDMKNTGPRG 
             IVDLATLTGA NVIALGDDIA GLYEKIWRMP LEEKYFEGLK SDMKNTGPRG 
             IIDMATLTGA CMVALGEYTA GLFERVWELP MDDELRKKIK NDVLNTGGRG 
             LVDAATLTGA VVVALGHLNV GLFERMWSLP LEDDYKEYLK SDIANVGGRG 
             LVDVATLTGG VVVALGTETT GAMEAIWQLP ITEKDKKRVK SADLNSPGRH 
             IVDMATLTGA CIIALGHQMS AVLDRFWQMP LSEEYDEQLK SDMANIGGRG 
             IIDVATLTGA MDISLGQGAV GVFERMWRMP LYEHYSKQIE SDLRNTGKTG 
             ILNAATLTGA MDVALGSGAT GVFDRVWRMP LFEHYTRQVV DDVNNIGKYG 
             VIEASTLTGA MLVALGNVFT GAFDLFWRMP FHEAYLKQLT SDLCNVSRAG 
             TFTLATLTGA QIIALGYDIA ALYELVWRMP LYEKYKEELK HDLSNVGKGG 
             IIEVSTLTGG QIIALGHEIA AAMELVWELP LYEGYRELLK SDIKNANGRH 
             LVDVATLTGA AVVALGNHAA ALFEYVWRMP LWPVYERQLE SDMANTGGRA 
             VIDLATLTGA IVVALGPLIA GLFEKIWRMP MEDEYAKSLT QEIVNAAQRG 
             MFDFATLTGA AVVALGNHAA ALFEPVWKMP LWPVYAKQLE SDTNNVGGRG 
             IIDFATLTGA CIVALGNNVA GMVEEVWRLP INDDYMSMIK SDMRNLGMGG 
             IIDFATLTGA CIIALGTNVA GMVEQIWELP LNQEFMDMIK SDMKNMGIGG 
             IFDLATLTGA IVIALGNYAA GLFERVWRMP LWKEYYEQLK SDTNNIGGRG 

             SITAALFLKQ FWSHVDLAGP GYGAALFAAW 
             SITAALFLKR FWLHIDMAGR GFGVATLVEw 
             AITGALFLKQ FWLHLDIAGP GYGVSTLVEw 
             SITAALFLEE FWAHIDIAGT GFGVKTLVQW 
             SITAALFLKQ FWAHLDIAGP GYGVRLLVDW 
             AITAAMFLEE FWVHLDIAGP GFGVRTCLEy 
             AITAAIFLKE FWVHLDIAGT GLPVRTLARL 
             AIMAGTFLGE FWVHLDIAGT GVMARTLATL 
             TITAAQFLAR FWAHLDIAGT GRPVPALVDF 
             SCTAAVFLKE FWAHMDIAGV GRPTRALVDI 
             ACTAAAFLKE FWAHLDIAGV GRPTRTLIEf 
             CCTAAAFIKC FFAHLDIAGV GRPVRTIIEv 
             SIIGALFLKE FWVYLDIAGP GWGARLMLAt 
             AIQGGLFLKE FFLHLDIAGP GFGVRLLYKl 
             AIVAAKFLEK FWLHLDIAGV AWGLRAIIEl 
             AIFGALFLER FFAHLDIAGP GYGVRLLIEv 
             AITAAKFLEK FWAHLDIAGT GWGVRTLVEf 
             TITAAAFLKN AWVHLDIAGT GFGVRLVAGy 
             TITAAAFLRN AWTHLDIAGV GFGVRLILDY 
             AITAAAFLSK FWVHLDIAGV GFGVRLLTYY 
             
             
             
TYROSYL t-RNA SYNTHETASE

 30 227
Methanopyr   NAVEVVTEEE LRQLAYVGFE PSGKVHLGH- KLDKMIDLQE AGFHVIILLA 
Paerophilum  NVEEVVTREE FLRLAYLGFE PLWPIHIGW- LIYKLAELKE AGFDVIVLVA 
Pfuriosus    PTEEVLTVEN LRHLHYIGFE ISGYIHLGTG LMAKIADFQK AGIKTRVFLA 
Pabyssi      PTEEVLTVEN LRHLHYIGFE ISGYIHLGTG LMAKIADFQK AGIKTRIFLA 
Phorikoshii  PTEEVLTVEN LRHLHYIGFE ISGYIHLGTG LMAKIADFQK AGIKTRVFLA 
Pkodakar     PTEELLTEEN LRHLHYIGFE ISGYIHLGTG LMAKIADLQK AGVKTRIFLA 
Macetivor    NVQEIVTEEE LEGLAYVGYE PSGKIHMGH- VLNKLIDLQK AGFKITVLLA 
Mmazei       NVQEIVTEEE LEGLAYVGYE PSGKIHMGH- VLNKLIDLQK AGFKITVLLA 
Mburtonii    NVQEIVTEEE LTKLAYTGYE PSGKIHMGH- VLNKLLDLQK AGFEITVLLA 
Archaeog     NAEEVVTEEE LRQLAYVGYE PSGEIHLGH- MMQKLMDLQE AGFEIIVLLA 
Methanosaeta NTEEVVTLEE LQEMAYVGYE TSGNIHLGH- MLNKLLDMQR AGFDVVVLLA 
Nanoarchaeum PTEEILTIDR LKQYHYIGFE ISGFVHLGTG IILKVRDFQK AKVKTTLFLA 
Ignicoccus   PTEEVLTPEL LKEYHYIGFE ISGFVHLGTG IVRKVADLQR AGVKTTLFLA 
Picrophilus  NTEEIVTMDE AFKAGYIGFE PSGNPHLGTC LLNKINDMVN AGIKMTVLLA 
Ferroplasma  NTAEVVTLEE CKDLAYIGFE PSGLPHIAI- LINKINELVK LGFNVKVLLA 
Tacidophil   NTREVVTRED AERLSYIGIE PSGIPHIAT- AVRKLAEI-Q DDIKVTVLLA 
Tvolcanium   NTREIVTLED AQKLSYIGIE PSGIPHVAT- AVRKLAEL-Q DDIKIYVLLA 
Mhungateii   NTVEVVTDEE LRSLVYAGYE PSGEIHLGH- LVNKLIDLRD AGFEVTVLLA 
Mjannaschii  NTSEIISEEE LREVAYIGFE PSGKIHLGH- YLKKMIDLQN AGFDIIILLA 
Cenarchaeum  PTEEIVTEDE MHELHYIGLE ISGFLHLGS- LVYKVNDLAK AGVDCTIFLA 
Methsphaera  DTAEIIEVEE LKELAYVGFE PSGKVHLGH- ALKKMKTLQD AGFKITIFIA 
Haloarcula   HTTEVVTEDE LRTLAYIGYA PTGEMHIGH- FTRKLADFLR AGVDVTVLIA 
Staphyloth   NTVEVITLED LKKVGYIGFE PSGLVHVGW- LVNKVRDLLE AGVDFYILEA 
Aeropyrum    NTVEIVTEEE LKGLGYIGYE PSGVAHIGW- LVYKVKDLVE AGVDFSVLEA 
Pyrolobus    NAVEVVTLDE LRSRGYIGFE PSGLFHIGW- LIFKVKDLVE AGVEFTILEA 
Ssolfatar1   NTAEVITIDE LRKKGYIGFE PSGLFHIGW- LIQKVKDLVE AGINMTLLRA 
Ssolfatar2   NTAEVITIDE LRKKGYIGFE PSGLFHIGW- LIQKVKDLVE AGINMTLLRA 
Stokodaii    NTAEIVTIDE LRKKGYIGFE PSGLFHIGW- LIQKLKDLVD VGVDMSILVA 
Sacidocaldar NTDEVITIDE LKKKGYIGFE PSGLFHIGW- LIQKLKDLIK AGVDMSILVA 
Hyperthermus NTVEVVTVEE LREKGYIGFE PSGLFHIGW- LVFKVKDMVE AGIDFYLLAA 

             DLHAYLNEK- -GTLEEVREL ADFVLGSEFQ EDYALDVYRM ARHTTMRRAR 
             TWHAWINDK- -GSIEELRAH GEYVYGDDVA PKYWELVVKI AKETSLARVK 
             DWHSWINDKL GGDLETIQEV ALFVLASEIL GDYWQTVIDI SKNVTLSRVL 
             DWHSWINDKL GGDLEVIQEV ALFVLASEIL GDYWQTVIDI SKNVTLSRVM 
             DWHSWINDKL GGDLEVIQEV ALFVLASEIL GDYWQTVIDI SKNVTLSRVM 
             DWHSWINDKL GGDLEVIQKV ALFVLASEIL GDYWQTVIDI SKNVTLARML 
             DVHAYLNKK- -GTLEEVRKI ADFVYGSDFQ AEYMLNVLKL SRAVTLNRAK 
             DVHAYLNRK- -GTLEEVRKI ADFVYGSDFQ AEYMLNVLKL SRAVTLNRAK 
             DVHAYLNQK- -GTMDEVRKT ADFVYGSDFQ PEYMLNVLKL TQATSLNRAK 
             DIHAYLNEK- -GTFEEIAEV ADFVLGSEYQ RDYVLDVLKM ARITTLNRAR 
             DLHAFLNEK- -GSLEEVRRI ADFVYGTEYQ PEYVIKVLQM ARNTTLNRAR 
             DYHSWINKKL GGDLETIRKV AKVVLGSELY IEYLENIIKI SMNTTLNRIK 
             DYHSWINKKL GGDLDTIKRV ALVILASEFF IKYFENFLRV SNRLTLARVK 
             DWHAMVNDKL NGDLNEIRKS GEFVWASELV SDYWSLLLKV AKNASLLRIR 
             DWHARVNDKL GGDIDLIRKS GEFIWATDLV PDYWELLLQT AKNSSLLRIR 
             DWHAMINNKL HGDLDLIRKG GEYVWASDLV SEYWRMFIDT AKRSTLKRVI 
             DWHAMINNKL HGDLDLIRKG GEYLWASQLV SNYWEMFIKT AKRSTLKRLT 
             DLHAFLNRK- -GTMEEVKKL AEYVLGSSFQ PEYQILVHEL SQAITLNRAK 
             DLHAYLNQK- -GELDEIRKI GDYVYGSEFQ KDYTLNVYRL ALKTTLKRAR 
             DWHTMINDKL GGDMDRIARV ADIITGTDLY PEYWTELVRF TMHMPLARTM 
             NLHAYLNNK- -GTLDELNEV AKFILGSD-R PEYITEVFKA AKLTTIQRAQ 
             DLHAHLDDK- -SPFDLLDAR SAFVRGTDFQ EEYTLEMYRM AAETTISRTQ 
             TWHAYINDKL GGDMDLIRKA ARFVDAEELV KDYWGILVRS AKNVSLARVK 
             TWHAYINDKL GGDMDLIRAA ARFVDAEELA KDYWGLVIRV AKRASLARVR 
             TWHAWVNDKL GGNMELIRKA ARFVDAEELV KDYWALFLKV AKSNTLARVK 
             AWHAWINDKL GGDMNLIKMA ADIVDADDIV KDYWALVIKV AKNASLARIK 
             AWHAWINDKL GGDMNLIKMA ADIVDADDIV KDYWALVIKV AKNASLARIK 
             TWHAWINDKL GGNLDKIKLA GQIVYAEDLV SNYWALVIRI AKNTSLARMK 
             TWHAMINDKL GGDLEKIKLA GKVVYAEDLV IDYWSLVVKV AKNTSLARMK 
             TWHAWINDKF GGNMELIRKA ARVVDAEDLV KEYWAILLKV AKSNTLARMK 

             RSMDMISQVV YPLMQALDIV HLNVDLAVGG LEQRKIHMLA RDVLPKLGPT 
             RATPVMSKLM YPLMQVADIF YLGVDVAVGG MDQRRAHMLA RDVAEKLGPI 
             RSITIMAKLI YPMMQVADIF YQGVTIAHAG MDQRKAHVIA IEVAEKLRPV 
             RSITIMAKLI YPMMQVADIF YQGVTIAHAG MDQRKAHVIA IEVAQKLKPV 
             RSITIMAKLI YPMMQVADIF YQGVTIAHAG MDQRKAHVIA IEVAQKLRPV 
             RSITIMAKLI YPAMQVADIF YQGVTIAHAG MDQRKAHVIA IEVAQKLKPV 
             RSMDEVSQMV YPLMQAIDIA LLEVDVAVGG IDQRKIHMLA RENLKSLGPI 
             RSMDEVSQMV YPLMQAIDIA LLEVDVAVGG IDQRKIHMLA RENLKSLGPI 
             RSMDEVSQMV YPIMQAVDIA LLGVDVAVGG IDQRKIHMLA REGLPGLGPL 
             RSMDEVSQMI YPLMQALDIA HLGVDLAVGG IDQRKIHMLA RENLPRLGPV 
             RSMDEVSQMI YPLMQAVDIA DLKIDVAVGG MDQRKIHMLA REELPKLGPV 
             KGITIMAQLL YVPMQVADIY SLNVNLAHGG IDQRKAHVIA IEVSDAFGPI 
             RSITIMGQLV YVPMQVADIF SLGVNLAHGG MDQRKAHVIA IEVGPKEFPV 
             RSLPIMSKYI YPLMQVTDIF YLDVDFALGG MDQRHAHMLA RDIAERMNPV 
             RSLPIMSKYI YPLMQVTDVF YLNSDIAIGG TDQRHAYMLA RDIAEKMGPI 
             RSLPIMSMYL YPIMQVTDIF YLDVDMAFGG MDQRHAHMLA RDIAEKMKVV 
             RALPIMSMYI YPIMQVTDIF YLDVDIAFGG MDQRHAHMLA RDIADKMKAV 
             RSMDEVSQMV YPIMQMADIA MLGVDAALGG IDQRKIHMLA REYLPSKNPV 
             RSMELIAEVI YPIMQVNDIH YLGVDVAVGG MEQRKIHMLA RELLPK--VV 
             RALTIMGKLI YPAMQAVDIH FLDVDIAHAG MDQRRIHMLV REIYPKMGPV 
             RSMALVAQTL YPIMQALDIH DLDADIAVGG MEQRKIHMLA REILPRLGPV 
             RAASEVGGLI YPLMQTLDVK ALDADIAYGG VDQRGIYMLS REILPDHGPI 
             RALTIMSKLI YPLMQVSDIF YLDLDIALGG TDQRKAHMLA RDIAEKIGPV 
             RALTIMSKLI YPLMQVSDIF YMDLDIALGG MDQRKAHMLA RDVAEKLGPV 
             RALTIMSKLI YPAMQVTDIF YLGVDIALGG TDQRKAHMLA RDTAEKLKPI 
             RALTIMSKLI YPAMQVSDIF YLDLDIALGG TDQRKAHMLA RDVAEKMGIV 
             RALTIMSKLI YPAMQVSDIF YLDLDIALGG TDQRKAHMLA RDVAEKMGIV 
             RALTIMSKLI YPAMQVADIL YQDLDIALGG TDQRKAHMLA RDVSDKLGVI 
             RALTIMSKLI YPAMQVSDIF FQDLDIALGG TDQRKAHMLA RDVAEKLQVI 
             RALTIMSKLI YPAMQVTDIF YLDLDIALGG IDQRKAHMLA RDTAEKLGVI 

             CLHTPIIHGL NFIAVDDEPE VIREKLRKAY CPGNPILEIY RYFIFREELE 
             ALHTPIITSL SAILITDSEE DVRKKIWAAY CPFNPVFEIA AYLLIPNALE 
             AVHHHLLLGL SAVFIHDSPE EIREKLRKAF CPYNPVLDWV EYLVFREELK 
             AVHHHLLLGL SAVFIHDSPE EIKQKLRKAF CPYNPVLDWA EHIIFREELK 
             AVHHHLLLGL SAVFIHDSPE EIRQKLRKAF CPYNPVLDWV EYIIFREELK 
             ALHHHLLLGL SAVFIHDSPE EIKQKLRKAF CPYNPVLDWA EYIIFREELK 
             CIHTPILLGL NFISIDDTGE DIYRKFKKAF CKENPILALF RYHIFPAEME 
             CIHTPILLGL NFISVDDTEE EIYRKFKKAF CKENPILALF RYHIFPSEME 
             CIHTPILLGL NYISVDDDEA ALKKKFKKAF CPNNPVLELF KYHITPAELE 
             CLHTPILVGL NYISVRDPPE EVERKIRKAY CPENPILDIA KYHILPEELA 
             CIHTPLIPGL NNIAVDEPAE EIERKILAAY CPNNPITEIF KYHIFPRALE 
             AVHHHLLLGM TAIFIHDTPE DIRRKIRKAY CPLNPIIELV EYVIYPEQLK 
             ALHHHLLLGL SAIFVHDSPE EIKRKLKRAY CPMNPVLEIV KYVVFPQEVE 
             SVHTPLLSSL SAIFMTDSND DIKRKIKNAY CPGNPVIDIL KYIIFPDSLT 
             LLEMPLIASL SALFLTDSEE DIRRKIKNAF CPGNPVIDII KYVIFPGELE 
             SVHGFLLSSL SAILVTDHME DIERKINAAY CPGNPVAEIM KYIIIPENFD 
             SVHGYLLSSL SAILINDEYK DIERKVNAAF CPGNPLAEIM KYVLIPDQFQ 
             CIHVPILQGL NYISVAESEE DIRKKMKKAF CPDNPVLQVL QHHIFPEEME 
             CIHNPVLTGL NFIAVDDSPE EIRAKIKKAY CPGNPIMEIA KYFLEYEELE 
             ALHQRLLPGL SGIFMHDTSD EVRSKIRKAW CENNPLLEIA RQIIFHAELE 
             CIHIPLIHGT NFIAIDDTPK EIKNKINKSF CPDNPVMEIA HYYIFDEELI 
             CLFAPLLSGL SKVNLTDSPD EVDEKINQAY CPENGVLEYL QHLVFPDEVE 
             AIHTPIITGL TAIFVHDPPE EIRAKIRKAY CPFNPIIEIN KYLLFADELE 
             AIHTPIISSL TAVFVVDSDD DIRRKIRKAY CPGNPVLEIA RYILFAEELE 
             AIHTPLLTGL TAIFVFDSPE DIARKLRRAY CPFNPVIEIA KYILFPEELE 
             SIHTPLLVGL SAIFVNDSRE DVERKIMGAY CPNNPILQIL KYIIFPEELE 
             SIHTPLLVGL SAIFVNDSRE DVERKIMGAY CPNNPILQIL KYIIFPEELE 
             AIHTPLLIGL TAIFVHDPPE VVEAKLRSAY CPDNPVLQIN KYIIFAEELE 
             AIHTPLLVGL TAIFIHDSPE LVESKLKNSY CPDNPVLQIN KYIIFGEELE 
             AVHTPLITSL TALFVYDPPE EIERKILRAY CPYNPIIEIN KYLLFSEELE 

             RDFVDGELHP LDLKENAAGY LSEILKP
             RDYREGVVTP QELKEAVASA LVGLLSK
             RDFAEGKLHP LDLKNAVAEY LIDLLEP
             KDFAEGKLHP LDLKNAVAEY LIELLKP
             RDFAEGKLHP LDLKNAVAEY LINLLEP
             KDFAEGKLHP LDLKNAVAEY LIELLKP
             SNFIEEKVHP MDLKNAAAKY INEILDP
             SGFAEEKVHP MDLKNSAAKY INEILDP
             KVFADGSLHP MDLKNGAAKY LNEILEP
             EDFKSGQLHP LDLKIAVAKY LNMLLED
             ESFVNGSLHP LDLKKACAEY MIKILAP
             EAYAKKQIHP LDLKEYVAEK LIEILEP
             RDFAAKALHP LDLKLAVAEY LVEMLKP
             RMYISGEIHP VDLKNAVGEL LCDIIGP
             SKYLNSEIHP MDLKKALTQI LINVILP
             QAYQRGEIQP ADLKHKVATI LNEMVEP
             NDYISGKIAP TELKKAMIPI LDEMIEP
             QAYAKGEIHP ADLKTAVAES LITILAP
             SLFKNKELHP MDLKNAVAEE LIKILEP
             AAFGSGDLHP SDLKSSVARY VVPLVEG
             QTYENEDLHP MDLKNTVSKY LIERLAP
             SDFVSGELHP ADLKPSAASA ISDVIDP
             KLYVEGKIHP LDLKNATAEA LNKLLEP
             RDYTDGRLHP LDLKNAVAES LIEVVRP
             KLYQEGKIHP LDLKNAVARD LAELLKP
             RTYIEGKIHP MDLKKTTARK LNEILEP
             RTYIEGKIHP MDLKKTTARK LNEILEP
             KIYSEGKLHP LDLKLATARK LNEILDP
             RIFIEGKLHP LDLKLATARK LNDILDP
             KLYVEGKLHP LDLKKATAKA LIELLEP
             
ENDONUCLEASE IV

 20 172
Ignicoccus   LRFGPAGIPN SIEGIKRVKE LGLDAMELEF VRGVRMSEEK AVVLTAHAPY 
Mburtonii    LLFGTAGAPL SIDGIRRIAQ LGLGCMELEF VRGVRMKEET AVALSVHAPY 
Thermoprot   VWLGPAGIPK FADGVRVVRE LGLNAMEVEF VQGVRMSPEA AVRLSVHAPY 
Mbarkeri     LLFGTAGIPR SISGIKRIRE LDLDCMELEF VQGVRMGEKG AVALSVHAPY 
Ssolfatar    IYLGPAGVPH SVEGIRTVKE LGLNAMEVEF VQGVRMSKET AVRLSVHAPY 
Mmazei       LIFGTAGVPR SVAGIARVRE LGLDCMELEF VQGVRMSEKV AIALSVHAPY 
Paerophilum  VYLGPAGIPQ FLDAVKVVRE LGLNAMEVEF VQGVRMSREL AVKLSVHAPY 
Pfuriosus    LRFGTAGIPL SIAGIERVRE LGLDAMELEF VRGVNIRPEL AVVLTAHAPY 
Macetivoran  LFFGTAGVPK SPAGIERVRE LGLDCMELEF VQGVRMSEKG AIALSVHAPY 
Nanoarchaeum LYFGPAGIPN SLNGLKTVKN LGLDAMELEF VYGVRYNPRV LIVLTAHAPY 
Phorikoshi   LRFGTAGIPI SIAGIERVRE LGLDAMELEF VRGINIKPEL AIVLTAHAPY 
Aeropyrum    IRFGPAGKPV EVKVPEFLRS IGLDALEYEA VRGVRISEAK AVILSMHAPY 
Stokodaii    IYLGPAGVPH SIEGIKTVKE LGLNAMEVEF VQGVKMSPES AVRLSVHAPY 
Mmaripaludis LKFGTAGIPI NESALEYLKE IKLDAMELEF VRGVNLKAEK AITLSAHAPY 
Sacidocald   IYLGPAGVPH SIDGVKTVKE LGLNAMEVEF VQGVKMSKET AVRLSVHAPY 
Pabyssi      LRFGTAGIPI SIAGIERVRE LGLDAMELEF VRGINIKPEL AVVLTAHAPY 
Mjannaschii  LIFGTAGVPI SFKAVDVLRK LNLGAMELEF VKGVYMKEDY AIIFSAHAPH 
Tkodakaraen  LRFGTAGIPL SITGIEHVRN LGLDAMELEF VRGVNISPEL AVLLTAHAPY 
Hyperthermus LHFGPAGKPT TVKAIEVIAG MGLDAIEYEA VRGVRISEAK AVIVSMHAPY 
Staphyloth   VHLGPAGKPL SEVAPRFLKE IGLNAMEYEA VRGVRITREK AILLSIHAPY 

             YVNLASPEEE KRKRSIEYIG GWSVVFHPGW YMWIRPETME LKSKFGSLDE 
             YINLNSAEEE KITASVQRIG ASSIVFHPAY YQVLRPETTG KATQFGSLEE 
             FINLCSDDKE KVEASMKRLG AWIVVFHAAY YGVLGVEITA RNNQFGSIEE 
             YINLNSYEEK KLKASLERIG AESIILHAGF YQVLRPETMG KRTQFGTLEE 
             FINLCSEEKE KIEASKQRIG ADAIAIHIAF YGKFGVETMA KETAFGTLDE 
             YINLNSSEEE KLKASMERIG AESIVLHAAF YQVLRPETMG KRAQFGTLDE 
             FINLCSEEAD KVEKSRQRLG AWVVVVHAAY YGYIGVEITA RTNQFGSVEE 
             YINLNAKEKE KVESSKRRIG GWSVVFHAGY YLWLRPELTG KPTQFGDLKE 
             YINLNSPEEE KLQASMERIG AESIVLHAAF YQVLRPETMG KRTQFGTLEE 
             YINLAAKEKE KIEKSIKYIN GYSIVFHPGY YMWIRPETMD LPSRFGSLEE 
             YINLNAKEKE KVEASKRRIG GWSVVFHAGY YLWLRPELTG KPTQFGDLKE 
             YVNLSSPDDS VVERSIKRLG SYAVVVHPGY YKWIAPETMG KQSQVGSLEE 
             FINLCSEDKE KVEASKKRIN ADAIAIHIAF YGKFGVETMA KETAFGTLDE 
             YINLNAKEPE KIESSIKRIE NKNVVFHSGF YLILRPETTG KISQFGSIDE 
             FINLCSEEDE KVQASKKRIG ADAIAIHIAF YGKFGVETMA KETAFGSLDE 
             YINLNAKEKE KVEASKRRIG GWSLVFHAGY YLWIRPELTG KPTQFGNLME 
             YINLNANEEE KVENSIRRIG -KNLVFHPGY YLMLRPETTG KTTQFGDIDE 
             YINLNAKEKA KVEASKKRIG GWSVVFHAGY YLWIRPELTG KPTQFGDLKE 
             FINFASPDKQ TVEKSRERLN AYAVVFHPGY YKWIAPETTG RTAQVGSVEE 
             FINLASSKNK VIEASISRLN AYIVVFHLGY YGILGPETAG KKSQIGGLEE 

             VIKLSQEFLP CVDFAHLRYR NMHIHVSGIK LHLNLEESMR WKELLEVLKE 
             TLMMATAIMP CIDFSHLHAR NMHCHISGIA YHLILQESLN YTDLMAVFRE 
             TFGLAKELRP VVDWGHLFAR VMHTHFTSVK YHEPVSVNPP FEPLAKELSV 
             VLALSAEIMP CLDFCHLHAR NMHMHVSGVE YHLALKESLN YPELMKALKE 
             VISISKELIP YIDWAHTFAR HINSHFESLV YHIPIDANPP FEPLAKELLK 
             VLSLSEEIMP CLDFSHLHAR NMHMHVSGIE YHLTLKESFN YPELMKALKE 
             AFRLGKELVP VIDWGHLYAR HMHTHFTSVR YHEPIERNPP FEPLARELKN 
             LIKLSQNLLP AIDFAHAHAR NMHIHISGIE YHLNLEESLK WEDLLKVLKE 
             VLALSEEIMP CLDFSHIHAR NMHMHISGIE YHLVLKESFN YPELLKALKE 
             TFELARELLP CIDFAHLRYR NMHIHMSGIN LHKNLKESMP WQEILDLLKE 
             LVKLSQELLP AIDFAHAHAR NMHIHISGIE YHLNLEESLK WEDLLKVLKE 
             TVEICLNTRP CVDWAHLYAR PLHTHFSKIE YHHTLREEPD WRIVCRAYKE 
             VISISKEIIP YIDWAHTFAR HINSHFESLV FHLPIDNNPP FEPLAKEIMK 
             LIQLSTEIMP CIDFSHVYAR DMHIHISGID FHFPILNSFN YMAVLKALKD 
             VISISKEIIP YIDWAHTFGR HINSHFESLI FHIPIDNNPP FEPLARELVK 
             LIRLSQDLLP AIDFAHAHAR NMHIHISGIE YHLNLQESMR WEELLKTLKE 
             TLKLCFELLP CIDFSHIYAR DMHIHLSGIE YHLPLNESFN YRDVLKALKD 
             IVKLSEELLP TIDFAHAHAR NMHIHMSGIE YHLPLQESMN WEDLLRVLKE 
             VVAICRELRP AVDWAHIHAR PLHTHFSKIG YHHTLAEGPD WRIVCRAYKN 
             IINISSLLRP VIDWAHLHAR PLHSHFSKIE YHHSLKEKPC FETVCKGLCE 

             FKGVLISESP NLEEDAVMMK KY
             FKGLVICESP NLEDDAMLLQ DT
             RNISIVCESP LLDQDALFMK DI
             FRGRVILESP ILEEDALMLR ML
             RSITLICESP ELERDALKMK EV
             FKGLVICESP IMEEDALLLK RT
             RTITLICESP LLEKDALLMK EI
             FKGVVISESP NIEGDALLMK KK
             FKGFAICESP NLEEDALLLK KT
             FKGVVISESP NLEEDAIMMK KY
             FKGVIISESP NIEGDAILMK KK
             TNAVVISESP ILEKDALLMK SI
             RSITLICESP ELERDALKMK KV
             FSGTVICESP KLEYDAVILK KN
             RSISLICESP ELERDALKMK KV
             FKGVVISESP NIEGDAILMK KK
             F-GTVICESP MLEYDAVLLM KC
             FKGVVISESP NIEEDALLMK KK
             LEAVVISESP ILEQDALVMK KI
             TNSVVISESP LLEIDALEMK KI
